# Supplementary material for: Mitochondrial morphology in fertile and infertile men: image processing and morphometric analysis of the sperm midpiece
Source: Front Cell Dev Biol. 2025 Jun 10;13:1609081. doi: 10.3389/fcell.2025.1609081 (PMC12186058; doi:10.3389/fcell.2025.1609081)
Supplement: Supplementary file 2 [file DataSheet3.xlsx]

## Sheet:  FERTILE MEN 
SUBJECT 1					SUBJECT 2					SUBJECT 3					SUBJECT 4					SUBJECT 5
Area	Circularity	Mean Gray Value	Perimeter	Coordinate X	Area	Circularity	Mean Gray Value	Perimeter	Coordinate X	Area	Circularity	Mean Gray Value	Perimeter	Coordinate X	Area	Circularity	Mean Gray Value	Perimeter	Coordinate X	Area	Circularity	Mean Gray Value	Perimeter	Coordinate X
24591.8	0.835	114.954	608.516	275.45	47921	0.921	214.654	808.804	595.754	44888.8	0.948	68.697	771.287	2079.74	70175.3	0.705	141.673	1118.64	2279.82	61153	0.64	129.519	1095.88	919.384
38682.6	0.792	127.971	783.411	504.988	47763.3	0.944	208.812	797.326	859.571	78196.1	0.953	82.882	1015.24	1577.4	95869.7	0.768	150.509	1252.47	2171.17	68496.9	0.92	160.841	967.141	2501.47
24740.8	0.922	105.826	580.549	684.321	41559.9	0.955	112.726	739.682	1088.28	60633.7	0.949	111.421	896.194	1887.11	134092	0.829	140.701	1425.47	1976.74	112616	0.537	133.147	1624.03	1040.32
64458.2	0.851	109.925	975.571	893.936	57712.9	0.876	115.49	909.664	1341.62	44805.4	0.921	112.348	781.903	2015.14	47615	0.955	144.951	791.338	1648.18	63202.2	0.724	132.486	1047.7	1134.68
38576.1	0.875	111.886	744.253	1118.91	57017.4	0.827	206.544	931.054	1043.88	64760.1	0.964	84.815	918.811	2235.15	136614	0.946	147.366	1347.47	1475.92	42005	0.507	153.483	1020.23	1641.34
34173	0.778	115.652	743.033	1315.66	48607.1	0.781	189.899	884.589	1327.58	65789.3	0.963	101.401	926.566	1391.74	40512.1	0.908	148.641	748.969	1217.97	111531	0.971	108.716	1201.22	1842.08
21764.3	0.942	123.408	538.761	1568.19	90983.1	0.896	115.042	1129.68	1759.21	71111.8	0.888	128.272	1003.04	903.137	73893.6	0.921	148.282	1004.37	1073.7	105532	0.905	120.193	1210.22	1782.87
37558.4	0.871	103.277	736.268	322.416	102889	0.875	183.139	1215.61	1569.84	84176.9	0.801	125.604	1148.99	1297.42	65149.5	0.953	152.319	926.842	831.416	109862	0.682	101.285	1423	1088.23
27994.2	0.821	109.378	654.641	487.642	67532.6	0.941	121.873	949.681	732.378	52594.4	0.826	126.359	894.35	1695.1	65325.7	0.898	154.415	956.083	1544.76	92670.7	0.511	80.465	1509.36	882.641
52956.5	0.85	105.736	884.976	676.771	61904.1	0.92	115.374	919.728	1636.24	79281	0.921	115.729	1040.18	1616	113627	0.873	157.081	1278.64	1271.87	169114	0.669	125.593	1782.95	2238.09
41327	0.686	97.358	869.821	919.849	119626	0.946	138.54	1260.46	1960.63	77778.8	0.895	116.899	1045.29	1314.32	84909.5	0.894	145.443	1092.72	1028.86	305904	0.491	146.947	2797.88	2493.37
22326.4	0.752	102.736	610.898	1093.76	78789.5	0.949	132.52	1021.22	1268.6	60782.1	0.834	130.669	956.99	933.053	75516.3	0.96	146.564	994.395	892.224	122083	0.963	93.55	1262.31	1985.88
25366.8	0.936	117.536	583.666	1497.35	107080	0.937	115.915	1198.66	951.28	67532.6	0.792	136.969	1035.25	587.747	55450.3	0.882	146.749	888.741	771.329	130475	0.813	98.37	1420.09	2405.67
22245.5	0.858	122.953	570.66	1741.02	77658.3	0.936	133.732	1020.83	1134.01	67745.8	0.923	131.89	960.386	317.029	68487.6	0.926	148.045	963.968	644.312	139470	0.937	100.599	1367.66	1589.02
23787	0.924	133.129	568.692	1930.14	64982.6	0.668	137.82	1105.45	1270.61	53178.5	0.919	83.107	852.895	2311.5	63387.7	0.926	148.124	927.447	477.069	116270	0.948	94.289	1241.76	1217.29
52587.2	0.883	106.803	864.884	140.118	51778.4	0.901	131.074	849.827	1544.45	79540.6	0.919	87.462	1042.65	2024.68	100487	0.949	155.862	1153.69	233.407	117549	0.896	86.092	1283.74	896.021
53476.9	0.817	87.801	906.949	445.517	102861	0.94	122.81	1172.67	1800.75	53085.8	0.942	79.514	841.383	1708.92	159146	0.771	142.344	1610.46	475.685	146554	0.957	74.844	1387.56	514.959
41657.1	0.639	101.969	905.178	806.314	189264	0.867	172.171	1656.2	1945.13	76656.8	0.862	85.075	1056.99	1411.34	65019.7	0.958	141.277	923.32	833.085	79976.4	0.781	125.777	1134.44	1923.77
41330	0.857	81.215	778.409	757.426	182133	0.751	204.304	1745.42	1553.93	62247.2	0.934	86.328	915.345	1126.52	76109.8	0.955	139.174	1000.79	1063.06	117818	0.824	120.025	1340.8	1568.82
34055	0.712	71.695	775.172	304.67	169290	0.928	118.516	1514.47	981.655	57193.6	0.791	85.46	952.937	848.252	89314	0.932	142.635	1097.27	1265.98	131931	0.87	118.222	1380.78	1191.81
41561.2	0.758	76.997	830.242	636.884	104475	0.869	105.185	1229.08	1207.47	82452.2	0.902	82.056	1072.04	459.561	63508.2	0.934	139.516	924.618	1496.99	166017	0.933	109.283	1495.32	756.861
111725	0.525	87.192	1634.68	929.159	275369	0.635	123.059	2334.61	1618.74	87125.6	0.905	71.107	1099.72	1544.35	68116.7	0.898	142.328	976.361	1664.98	84427.3	0.934	84.512	1065.62	375.331
55723.1	0.773	110.116	951.538	1424.74	59521	0.967	122.919	879.304	1996.1	90500.9	0.883	78.54	1135.12	1865.82	60114.5	0.904	138.672	913.884	1784.5	136057	0.921	178.028	1362.24	2778.48
43990.6	0.972	135.217	753.972	1885.94	51240.6	0.95	114.702	823.376	1633.43	123688	0.631	69.438	1569.34	2419.47	74032.7	0.921	140.676	1004.98	1915.82	162030	0.919	167.961	1488.25	2329.23
98370.3	0.6	113.74	1434.96	1614.19	110743	0.846	131.391	1282.36	1835.62	52306.9	0.936	73.257	837.813	1043.64	86179.8	0.904	144.522	1094.76	2029.96	83073.5	0.911	145.289	1070.34	1946.47
143569	0.589	98.157	1750.03	1145.34	59075.9	0.955	119.891	881.605	2153.36	78066.3	0.895	72.354	1047.12	719.692	79179	0.954	155.934	1021.17	777.493	81117	0.948	137.857	1036.9	1629.43
87440.3	0.726	137.059	1229.84	1563.26	98994.6	0.954	135.718	1142.02	2353.46	60958.3	0.707	66.343	1041.13	277.013	55014.5	0.929	137.477	862.453	1045.3	126052	0.948	136.533	1292.81	1314.2
126389	0.609	105.584	1615.27	985.349	96370.4	0.926	125.106	1143.48	2583.57	116316	0.906	111.191	1270.4	1822.2	96546.6	0.771	138.332	1254.58	1370.54	100191	0.929	128.653	1164.19	1014.74
132294	0.611	99.107	1649.3	771.403	54356.2	0.851	93.844	896.032	1807.39	62571.7	0.911	115.287	929.195	1512.24	65807.9	0.963	134.976	926.901	1846.17	88210.5	0.937	122.964	1087.54	708.003
43776.9	0.72	99.821	874.311	663.712	102323	0.876	87.79	1211.66	1474.82	71186	0.912	123.397	990.134	589.397	69758	0.942	137.617	964.615	2086.69	92021.6	0.851	115.785	1165.99	367.666
70652.7	0.957	101.097	963.426	612.576	223897	0.891	98.036	1777.32	815.038	67300.8	0.953	133.621	942.096	727.936	134240	0.945	144.229	1336.41	2492.01	107331	0.952	149.481	1190.36	2787.36
63630.6	0.943	99.575	920.765	1077.12	89026.5	0.916	99.198	1105.25	1850.91	123892	0.913	137.108	1306.13	834.257	49803.3	0.945	146.608	814.016	2658.51	91845.4	0.926	139.451	1116.4	2478.1
70997.3	0.862	92.386	1017.2	970.69	84612.8	0.831	91.671	1131.26	1492.46	119969	0.84	139.717	1339.86	1070.27	113423	0.599	142.645	1543.07	2102.07	131161	0.938	133.604	1325.44	2083.06
81451.9	0.897	73.575	1068.07	804.941	60995.4	0.902	69.638	922.063	638.719	109955	0.921	149.165	1224.56	1209.31	88562.9	0.665	147.034	1293.39	1840.01	124365	0.907	133.292	1312.32	1655.16
53555.4	0.906	74.181	861.774	748.536	156327	0.913	120.848	1466.6	1167.24	79828.1	0.942	135.449	1031.74	1626.57	72818	0.783	135.885	1080.93	703.587	115481	0.644	118.681	1501.41	1090.59
80588.3	0.857	78.234	1087.15	1158.26	108341	0.89	110.386	1236.68	1393.82	65066	0.968	147.253	919.224	1894.35	93319.8	0.831	149.797	1188.04	388.29	119116	0.697	113.357	1465.32	600.869
61244.9	0.851	126.045	950.788	1602.19	56841.2	0.953	144.784	865.728	2179.98	71028.4	0.96	81.415	964.419	1633.64	115583	0.844	156.645	1312	594.921	152544	0.709	89.774	1644.86	756.583
28153.8	0.923	67.321	619.164	1051.79	262174	0.627	137.053	2291.78	1811.05	44721.9	0.958	105.829	766.012	1515.83	316633	0.461	146.641	2938.12	1223.66	116288	0.704	116.341	1440.73	1252.01
53961.1	0.913	69.916	861.574	1005.18	57610.9	0.938	148.094	878.707	2355.68	52334.7	0.955	69.798	829.65	1907.64	58658.7	0.599	135.981	1109.05	1813.82	126061	0.727	136.957	1476.09	1745.2
137018	0.809	117.875	1459.1	941.683	45908.8	0.926	117.401	789.502	1851.73	40651.2	0.926	63.918	742.716	2032.8	108990	0.888	157.317	1241.75	265.145	90009.4	0.848	136.107	1154.94	2148.01
80095.5	0.87	120.203	1075.76	903.659	106765	0.814	143.443	1283.65	2052.18	59613.7	0.96	69.776	883.368	2277.05	108990	0.888	157.317	1241.75	265.145	92290.5	0.899	146.309	1135.99	2488.32
53132.4	0.903	137.518	859.906	1560.87	56822.7	0.949	136.607	867.267	2353.55	92587.2	0.452	101.46	1604.79	1908.98	118087	0.897	140.367	1286.31	1903.03	94803.4	0.969	155.71	1108.72	2800.14
79419.4	0.631	125.752	1257.85	1251.52	98308.4	0.912	146.341	1163.6	2794.04	87199.8	0.565	106.425	1393.03	1663.17	97056.6	0.803	141.827	1232.6	2385.19	122482	0.738	106.451	1443.93	1874.29
41094.5	0.742	129.951	834.039	1480.68	87218.4	0.735	81.609	1220.97	1444.78	47679.9	0.53	111.521	1063.63	1295.48	107674	0.747	141.573	1345.68	1941.12	114804	0.703	131.373	1432.23	2386.81
20368.4	0.939	136.472	521.97	1795.91	61041.7	0.814	93.83	970.873	1352.03	100237	0.769	122.859	1279.96	869.235	113525	0.739	145.556	1389.84	1433.17	125922	0.954	123.155	1287.62	1663.05
64590.2	0.903	150.163	948.319	1966.52	61153	0.928	96.692	909.783	1243.25	79772.4	0.789	122.194	1126.92	695.237	131402	0.511	142.472	1798.42	840.049	125199	0.622	105.406	1590.05	1420.35
68864.5	0.864	139.603	1000.78	1674.25	80987.2	0.913	96.155	1055.62	1078.56	81543.5	0.527	122.557	1393.99	1046.34	130104	0.467	143.477	1871.55	1317.91	76267.4	0.962	113.497	997.895	1224.54
36113.6	0.967	108.368	685.125	576.876	109083	0.864	116.043	1259.34	912.716	76990.7	0.584	125.546	1287.4	1588.66	99755	0.911	154.752	1173.11	738.432	71686.7	0.937	110.725	980.447	1081.02
30452.3	0.953	102.861	633.758	779.785	49803.3	0.933	135.628	818.943	1686.54	103316	0.737	114.977	1327.69	1925.41	85604.9	0.876	142.237	1108.33	1031.7	119450	0.877	127.996	1308	430.879
41556.8	0.951	84.248	741.19	456.779	51240.6	0.938	118.441	828.377	1846.37	111772	0.646	102.484	1475.07	1484.6	65279.3	0.952	141.131	928.289	2120.24	53132.2	0.886	113.299	868.134	237.508
98562.3	0.889	101.162	1180.05	883.476	97650.1	0.843	124.342	1206.83	2094.71	42357.4	0.939	105.605	753.041	1840.85	239521	0.499	157.113	2457.11	1794.22	47642.8	0.894	135.536	818.495	1900.64
138422	0.846	110.049	1433.8	1096.45	141556	0.835	125.554	1459.98	2287.36	61180.8	0.958	113.95	895.859	2082.51	125208	0.732	164.748	1465.72	1950.68	102704	0.928	140.991	1179.52	1769.38
76523.4	0.726	106.822	1151.05	1312.73	98503.2	0.659	101.426	1370.47	2457.29	46520.8	0.912	105.555	800.666	2060.77	76842.3	0.883	175.79	1045.87	2175.64	103659	0.888	148.014	1211.2	1389.13
149034	0.955	132.37	1400.64	1726.83	68126	0.957	130.304	945.814	1036.11	45964.4	0.823	104.134	837.689	997.153	53224.9	0.972	178.451	829.607	1491.38	82276.1	0.73	147.225	1189.91	1273.06
190927	0.824	129.106	1706.73	1106.36	59372.7	0.758	126.399	992.309	1137.62	120989	0.591	102.722	1604.06	1460.97	138190	0.822	184.969	1453.66	1307.48	72521.2	0.958	76.634	975.107	2389.7
41526.3	0.848	126.619	784.265	1324.69	162317	0.668	121.236	1747.21	966.804	61542.4	0.84	114.1	959.477	552.541	96695	0.949	141.06	1131.84	326.653	55051.6	0.951	73.8	852.708	987.834
52063.8	0.94	123.32	834.086	1150.25	160064	0.726	131.092	1664.89	1780.6	119450	0.716	109.807	1447.91	985.849	136716	0.577	136.188	1725.91	1212.17	128704	0.751	81.022	1467.56	2165.69
76013.1	0.727	102.315	1145.95	1228.86	104920	0.846	127.857	1248.49	1674.53	62339.9	0.841	94.275	965.157	1457.05	135723	0.525	159.918	1801.62	938.058	74561.2	0.904	86.146	1017.85	1921.58
29300.9	0.887	155.109	644.398	385.782	61004.6	0.897	150.634	924.207	1939.58	60466.8	0.831	89.03	956.39	1807.16	130086	0.959	163.789	1305.39	919.123	64695.1	0.94	96.7	929.952	1757.78
38669.5	0.722	150.307	820.404	514.759	53827.6	0.928	129.54	853.954	1786.26	87450.2	0.859	81.811	1131.11	2139.89	172091	0.65	155.906	1823.59	576.404	103047	0.762	88.988	1303.82	1641.81
30666	0.967	169.418	631.166	1316.86	60828.5	0.933	142.301	904.918	2106.95	117679	0.865	100.056	1307.71	2021.56	186593	0.639	156.026	1915.21	1150.54	79549.9	0.869	116.403	1072.33	2084.83
74495.2	0.445	163.658	1449.87	1318.02	98577.3	0.76	138.705	1276.43	1901.36	95146.5	0.75	99.268	1262.22	2004.3	80727.5	0.927	202.157	1046	894.643	129919	0.916	126.291	1335.21	1351.83
28036	0.908	170.311	622.794	1544.81	62785	0.953	133.813	910	881.268	101786	0.832	116.729	1239.66	1186.07	152414	0.55	167.821	1866	1261.18	91289	0.813	108.64	1187.73	1461.38
52539.2	0.749	162.586	938.712	1406.66	17117.3	0.92	123.358	483.666	706.254	92123.6	0.925	112.001	1118.6	752.415	356486	0.448	148.044	3163.34	2239.46	220939	0.82	116.578	1840.53	1299.22
29545.1	0.909	170.8	639.073	1611.01	48393.9	0.929	115.219	809.283	567.542	88572.2	0.898	117.601	1113.58	749.662	88062.2	0.969	182.643	1068.85	1620.5	171386	0.899	106.053	1548.09	2186.2
52203	0.905	165.33	851.208	1798.19	53373.3	0.928	124.326	849.954	159.518	48801.9	0.808	138.462	870.985	354.489	268851	0.623	175.235	2327.98	2105.66	46335.3	0.933	98.95	790.074	2128.73
21206.1	0.904	149.632	542.848	1552.11	80078.4	0.87	143.319	1075.56	617.397	86671.3	0.8	59.73	1166.72	2192.07	71278.7	0.617	124.251	1205.36	901.864	96194.3	0.919	132.725	1146.83	1357.84
36676.6	0.941	151.207	699.916	1683.11	175373	0.806	132.118	1653.66	1093.79	74255.2	0.7	69.503	1154.9	1717.46	90890.3	0.975	141.781	1082.49	1416.88	91279.8	0.81	110.705	1189.7	1300.24
57275.1	0.799	140.717	949.399	1513.45	128713	0.873	132.401	1360.84	2089.24	100274	0.645	85.778	1398.1	1177.03	150003	0.929	147.836	1424.11	1999.45	131180	0.788	124.645	1446.15	1969.45
107535	0.525	137.504	1604.08	1301.27	106515	0.867	140.803	1242.47	1111.77	65242.2	0.663	88.736	1111.83	1644.59	169003	0.365	145.769	2412.45	1886.54	83713.3	0.859	106.816	1106.76	1325
45015.1	0.937	131.054	777.003	885.85	59094.5	0.903	142.387	907.07	1451.33	98299.2	0.807	73.19	1237.42	2107.63	297503	0.631	120.76	2433.99	1068.21	89888.9	0.836	111.498	1162.19	1977.08
29557.6	0.955	127.827	623.787	1147.89	157551	0.889	141.75	1492.26	1883.59	66633.1	0.552	79.104	1232.12	2180.16	208198	0.377	116.387	2634.87	1798.13	76851.6	0.678	121.591	1193.7	1377.81
85781.2	0.446	118.004	1554.59	837.509	209163	0.623	137.859	2054.75	2232.32	140833	0.944	108.077	1369	1776	176699	0.852	72.584	1614.18	590.076	50925.3	0.873	141.515	856.353	1959.91
76873.9	0.725	121.205	1154.18	1234.06	133433	0.742	151.883	1503.57	1457.41	80245.3	0.643	121.447	1252	1369.06	194744	0.888	75.072	1660.32	694.665	66494	0.873	86.18	978.13	1401.45
56335.7	0.827	132.403	925.43	1493.01	46854.6	0.826	135.106	844.263	1180.7	80811	0.735	119.75	1175.21	1063.9	229108	0.776	83.791	1926.43	861.319	98772.1	0.86	101.528	1201.15	2020.45
36331.8	0.933	101.054	699.377	875.863	170171	0.664	161.812	1794.6	1735.32	87904.5	0.942	150.18	1083.16	699.643	135816	0.905	93.376	1372.91	1204.85	55645.1	0.853	131.816	905.456	1186.35
142156	0.57	91.477	1769.59	622.867	139868	0.742	167.599	1538.99	2022.22	198249	0.673	157.214	1924.41	511.364	143976	0.797	148.789	1506.8	2065.84	52510.9	0.766	141.52	928.391	1685.94
96188.2	0.926	97.785	1142.51	1041.56	113664	0.823	130.345	1317.34	1247.07	60049.6	0.827	135.554	955.169	800.322	324486	0.625	166.192	2555.23	2273.86	78613.4	0.934	117.101	1028.28	1234.59
27575.3	0.892	105.138	623.14	1248.07	71362.2	0.723	117.809	1113.51	1662.24	51630	0.864	145.233	866.603	1020.69	270909	0.676	136.394	2244.45	1223.42	80894.4	0.919	135.651	1051.73	1690.85
36784.3	0.766	112.799	776.682	1416.83	62692.3	0.811	115.469	985.806	1331.54	103408	0.813	175.304	1264.26	1244.88	182912	0.915	146.821	1584.93	798.085	94645.7	0.931	140.207	1130.33	1697.81
26416.1	0.892	120.581	609.935	1599.64	52019.5	0.957	114.586	826.318	1330.96	55765.6	0.936	146.235	865.177	1540.7	167575	0.815	137.39	1607.34	390.895	106515	0.915	111.883	1209.18	1207.36
34836.5	0.926	144.172	687.727	1731.12	131477	0.826	132.827	1414.49	1690.39	162336	0.801	152.015	1596.28	1767.16	266876	0.68	151.609	2220.68	1594.62	111392	0.858	103.421	1277.23	1679.77
29247.3	0.798	147.643	678.694	1865.11	74913.6	0.925	122.098	1008.73	1053.75	108685	0.576	100.392	1540.33	2163.07	137634	0.835	152.658	1439.44	1506.66	188754	0.579	132.11	2023.55	1083.24
87384.3	0.732	106.65	1224.61	789.42	145729	0.706	207.381	1610.88	684.157	133220	0.894	138.521	1368.3	1387.95	237713	0.886	172.957	1836.43	1361.9	77695.4	0.821	132.59	1090.19	1317.82
94555	0.586	91.051	1424.12	820.358	94432.5	0.928	202.835	1130.59	673.361	87394.5	0.768	108.715	1195.9	716.601	305032	0.856	161.27	2116.71	894.526	87978.7	0.806	134.001	1170.94	1466.35
92525.3	0.702	108.044	1286.66	1204.99	119951	0.901	206.092	1293.08	1224.04	149929	0.721	108.356	1616.99	702.091	185582	0.811	171.256	1695.45	1136.05	177534	0.645	148.674	1859.19	1687.71
102394	0.415	127.177	1760.29	1230.15	164645	0.826	158.282	1582.36	1589.35	94163.6	0.534	122.285	1488.9	497.949	253412	0.617	140.152	2272.43	371.211	64648.8	0.839	131.437	983.799	1848.98
66035.9	0.604	129.984	1172.28	1383.53	60142.3	0.949	117.356	892.512	1615.43	154139	0.97	174.434	1413.47	1798.19	190812	0.708	185.122	1839.75	2282.2	81191.2	0.701	141.29	1206.2	2006.24
67065.9	0.927	167.535	953.552	526.797	80421.5	0.738	123.041	1170.54	1776.42	95248.5	0.899	175.595	1153.71	1474.31	270909	0.676	136.394	2244.45	1223.42	94080.1	0.861	155.674	1171.77	2239.73
62161.9	0.924	169.212	919.554	731.526	61709.4	0.904	108.489	926.352	2103.24	79855.9	0.946	147.53	1030.14	1156.76	182912	0.915	146.821	1584.93	798.085	76721.7	0.958	160.352	1003.03	2376
90943.8	0.637	160.799	1339.18	872.26	73355.8	0.923	116.233	999.545	1972.47	50452.4	0.893	124.666	842.813	905.104	167575	0.815	137.39	1607.34	390.895	122315	0.857	160.614	1339.29	2522.7
64988.8	0.969	165.561	918.196	1194.71	65140.2	0.908	187.662	949.225	2268.03	38954.3	0.646	125.242	870.366	541.614	266876	0.68	151.609	2220.68	1594.62	114999	0.881	140.337	1280.6	2135.39
61481	0.967	170.755	893.966	1029.97	76480.7	0.811	166.474	1088.5	2314.12	36042.7	0.9	126.521	709.43	1164.4	137634	0.835	152.658	1439.44	1506.66	38648.3	0.857	131.804	752.956	1650.99
46639.7	0.771	176.047	872.015	1333.31	34512.7	0.964	204.445	670.639	1539.55	46808.2	0.684	128.997	927.398	1543.12	237713	0.886	172.957	1836.43	1361.9	83926.6	0.932	141.153	1063.78	1767.16
42696.7	0.663	137.874	899.648	883.656	105430	0.916	184.46	1202.95	1484.71	55506	0.846	122.949	908.134	1282.67	305032	0.856	161.27	2116.71	894.526	47309	0.915	152.081	806.109	1890.54
69586.8	0.485	129.007	1343.16	804.18	201216	0.591	164.036	2067.6	1178.68	134574	0.686	114.092	1570.1	993.782	185582	0.811	171.256	1695.45	1136.05	169022	0.909	162.327	1528.44	2318.16
28338.1	0.838	160.594	651.738	742.08	171126	0.805	200.578	1634.62	948.589	102527	0.729	106.445	1329.04	822.329	253412	0.617	140.152	2272.43	371.211	121008	0.934	175.171	1275.7	2453.71
52203	0.722	173.825	953.141	553.344	144968	0.707	115.605	1604.65	1062.73	76323	0.945	103.507	1007.24	1495.21	190812	0.708	185.122	1839.75	2282.2	149428	0.891	170.159	1451.97	2014.85
19685	0.871	151.492	532.968	757.114	110743	0.891	79.654	1249.69	426.951	56832	0.947	92.523	868.238	1595.35	104206	0.94	149.693	1180.03	1109.95	66809.3	0.935	171.363	947.774	2634.75
22042.1	0.927	173.389	546.761	1463.53	264706	0.651	97.506	2260.22	841.525	49580.8	0.939	105.252	814.624	1689.29	165489	0.782	145.066	1631.03	841.849	116780	0.878	113.163	1292.48	1339.63
22042.1	0.927	173.389	546.761	1463.53	56535.2	0.941	94.865	868.972	1216.43	40326.7	0.949	103.562	730.859	1786.18	140545	0.83	155.59	1458.55	2407.05	123502	0.848	113.226	1353.12	1923.59
27342.6	0.768	157.455	669.09	495.952	58593.8	0.953	94.857	879.179	1384.72	41124.1	0.882	84.44	765.528	1901.53	167584	0.925	176.461	1508.48	2382.76	49738.4	0.947	121.82	812.292	1431.54
51466.2	0.887	176.835	854.009	1105.95	75469.9	0.891	102.4	1031.45	1503.21	70416.4	0.97	98.366	955.195	2031.37	103037	0.759	117.922	1306.06	1962.05	76035.6	0.879	126.599	1042.76	2058.76
45902.8	0.887	179.753	806.446	1745.23	80968.6	0.917	103.248	1053.45	1740.79	24424.1	0.945	91.703	569.889	2004.41	97446.1	0.628	121.853	1396.62	1803.56	168845	0.524	125.772	2011.43	1533.27
27579.6	0.946	135.928	605.321	698.856	131746	0.846	111.433	1399.2	2008.06	72669.6	0.897	97.296	1009	2135.17	79800.3	0.965	130.913	1019.25	1817.86	56220	0.895	153.313	888.306	1725.45
28303.6	0.948	133.253	612.604	598.314	68292.9	0.941	110.4	954.81	1155.58	70453.4	0.893	99.504	995.679	2335.62	56600.1	0.949	127.167	865.552	1601.58	232901	0.456	149.937	2534.08	2273.43
99562.4	0.537	176.644	1526.98	1470.38	60782.1	0.961	103.58	891.499	1376.46	37897.2	0.949	102.205	708.468	2196.52	65798.6	0.967	144.126	924.575	1983.91	42227.6	0.927	118.123	756.687	2369.53
29096.5	0.842	163.956	658.978	1285.89	97390.4	0.921	109.489	1152.84	1806.09	77890.1	0.864	121.603	1064.16	2750.72	70954.2	0.863	147.203	1016.64	1772.06	85549.3	0.919	129.532	1081.62	2241.16
20404.6	0.862	155.91	545.462	819.098	87886	0.918	121.848	1096.55	2169.19	16802	0.832	98.658	503.762	2602.1	76258.1	0.843	139.155	1066	1493.82	77584.1	0.924	142.167	1026.97	2068.27
33276.5	0.806	155.615	720.188	1103.22	57360.5	0.949	118.071	871.493	2348.43	68385.6	0.839	90.426	1012.28	2560.44	81562.1	0.819	100.282	1118.87	1001.49	112273	0.869	143.702	1274.22	1875.29
82924.2	0.832	164.788	1119.47	1412.45	63971.9	0.89	122.117	950.493	2519.53	37897.2	0.949	102.205	708.468	2196.52	74310.9	0.908	104.178	1014.24	840.865	42885.9	0.602	131.91	945.975	1632.86
53995.7	0.613	108.688	1052.45	1230.57	74199.6	0.962	128.081	984.514	2741.25	77890.1	0.864	121.603	1064.16	2750.72	69720.9	0.895	109.104	989.547	742.843	52548	0.892	143.485	860.593	1537.07
98222.2	0.748	100.968	1284.32	895.249	66698	0.947	89.777	940.733	506.149	16802	0.832	98.658	503.762	2602.1	96973.2	0.853	109.746	1195.02	653.13	71213.8	0.844	107.971	1029.86	1529.85
97847.3	0.607	92.979	1423.66	984.655	92837.6	0.908	97.245	1133.23	826.844	68385.6	0.839	90.426	1012.28	2560.44	69869.3	0.916	94.801	979.287	1522.11	72131.8	0.934	109.343	985.336	1371.07
135890	0.498	146.573	1850.95	1240.91	132701	0.733	91.223	1508.4	1295.6	37897.2	0.949	102.205	708.468	2196.52	89861.1	0.828	102.021	1167.98	1441.79	96249.9	0.927	115.435	1142.38	1186.12
43222.4	0.732	133.962	861.683	1163.69	89545.8	0.864	103.445	1141.53	2057.73	77890.1	0.864	121.603	1064.16	2750.72	162698	0.697	102.662	1712.63	1249.09	75627.6	0.934	121.954	1008.58	1026.47
78576.1	0.653	144.675	1229.93	833.828	230851	0.889	137.01	1806.15	2558.18	16802	0.832	98.658	503.762	2602.1	86912.4	0.846	113.029	1135.98	1126.86	58232.1	0.812	128.163	949.108	925.828
82307.9	0.648	132.75	1263.81	916.104	99745.7	0.735	97.897	1305.48	747.22	68385.6	0.839	90.426	1012.28	2560.44	87153.5	0.814	106.348	1159.75	1338.11	72261.6	0.904	151.418	1002.43	2082.65
43127.6	0.678	109.391	894.006	850.849	125561	0.768	105.462	1433.55	1473.15	75701.8	0.596	116.379	1263.19	2184.59	92540.9	0.942	107.912	1111.34	1180.31	76805.2	0.949	136.182	1008.49	1331.42
47613.6	0.651	114.054	958.752	1083.43	142724	0.724	126.11	1573.66	2062.97	87784	0.619	120.294	1335.11	2001.21	170143	0.939	141.384	1508.91	1073.8	87737.6	0.917	145.159	1096.65	1216.95
102449	0.525	151.652	1565.33	1127.07	56906.1	0.902	123.8	890.518	2387.9	83666.9	0.716	128.868	1211.99	1466.35	76211.8	0.834	145.891	1071.48	2273.29	77686.1	0.834	139.409	1081.68	1981.49
77837.7	0.623	152.169	1252.53	732.595	103065	0.742	97.025	1321.46	1241.8	58259.9	0.886	156.858	909.141	1121.55	44935.2	0.932	126.159	778.261	2048.28	67829.3	0.942	164.746	951.077	1840.6
72652	0.668	146.932	1169.06	628.3	36905.1	0.893	82.994	720.768	892.996	78733.9	0.802	155.554	1110.79	704.866	51092.2	0.936	133.033	828.42	2029.98	86244.7	0.745	139.388	1206.31	1091.59
28815.7	0.768	145.44	686.836	958.309	57907.6	0.835	93.538	933.54	1152.14	73161.1	0.578	114.385	1260.83	2002.41	69452	0.962	141.019	952.336	1965.9	67115.3	0.941	152.591	946.788	1741.94
22373.9	0.941	120.131	546.664	919.728	92976.7	0.881	100.746	1151.66	1665.75	114202	0.65	125.425	1485.77	1864.52	58667.9	0.942	150.464	884.879	1903.57	67041.1	0.854	161.589	993.425	1628.87
64736.1	0.518	128.404	1253.17	1072.97	86754.7	0.804	120.598	1164.79	2414.42	126321	0.73	130.797	1474.9	951.804	34744.5	0.942	144.935	680.732	1831.91	107572	0.825	144.035	1280.05	951.465
30608.2	0.899	127.356	654.198	1337.74	273923	0.648	77.954	2303.92	624.992	42654.1	0.932	123.051	758.222	1840.44	73179.6	0.776	113.237	1088.79	1161.82	114415	0.811	167.647	1331.39	1557.76
76708.1	0.627	121.043	1239.75	1033.16	60624.5	0.93	87.644	904.957	999.46	120247	0.5	131.745	1738.84	1784.6	187326	0.685	151.424	1853.62	2210.56	62775.7	0.797	125.017	994.765	1813.39
49811.4	0.678	132.225	961.02	953.835	53614.3	0.958	90.804	838.673	1176.74	46270.4	0.839	133.22	832.542	1421.42	60578.1	0.96	166.948	890.585	2761.38	29987.7	0.932	132.08	635.86	1712.11
38070.6	0.815	128.381	766.241	1247.11	75479.2	0.881	100.693	1037.45	1281.92	51713.5	0.938	145.607	832.48	1188.08	71380.7	0.932	177.18	981.192	2549.24	157579	0.695	117.508	1688.53	1170.61
23285.5	0.839	116.734	590.7	1453.94	101266	0.842	104.344	1229.21	1522.11	42292.5	0.895	127.093	770.76	1618.41	56043.8	0.935	152.737	867.864	2380.47	122482	0.906	121.47	1303.54	934.634
21837.5	0.878	116.647	558.923	1511.64	124773	0.844	121.119	1362.98	1787.22	61032.5	0.655	128.483	1082.44	1338.47	158914	0.887	98.979	1500.19	1245.36	153583	0.72	137.026	1637.27	1902.18
27869.3	0.885	117.082	629.099	1403.3	111809	0.917	132.951	1238.01	2056.81	84510.8	0.822	99.6	1136.54	1998.59	96509.5	0.761	118.598	1262.28	2022.35	182300	0.883	116.31	1610.77	1643.34
39579.6	0.914	117.02	737.81	1341.35	60207.2	0.958	81.52	888.903	1187.76	36905.1	0.902	93.297	716.889	1735.46	256713	0.833	130.697	1967.76	1963.35	25991.2	0.954	109.014	585.251	1419.39
32915.4	0.802	114.733	718.066	1122.61	89063.6	0.965	106.223	1077.02	1379.71	48180.6	0.969	88.54	790.311	1535.89	87821.1	0.894	109.792	1111.17	1043.72	151005	0.951	107.556	1412.71	1390.58
39946	0.94	136.503	730.673	946.756	80328.8	0.921	103.234	1046.72	1611.6	48171.3	0.873	89.353	832.668	1608.58	170255	0.836	163.775	1599.32	2134.77	74793	0.938	102.707	1001.03	911.874
22513.5	0.965	94.593	541.373	894.664	82035	0.919	120.399	1058.86	1967.2	45296.8	0.826	101.302	830.078	1359.04	91057.2	0.858	157.613	1155.04	1872.43	117558	0.917	104.124	1269.2	844.001
44564.7	0.702	91.407	892.877	1004.61	52631.5	0.959	122.656	830.296	2156.71	74765.2	0.786	123.54	1093.35	1065.29	149790	0.78	154.171	1553.57	1508.7	139321	0.824	115.561	1457.29	1073.89
57060.1	0.831	143.68	928.746	779.093	61329.2	0.873	129.072	939.708	2320.11	100738	0.864	118.686	1210.52	1726.22	88368.2	0.973	106.862	1068.18	876.813	90500.9	0.958	129.677	1089.45	2210.05
41346	0.881	147.95	767.809	1046.08	71325.1	0.972	147.54	960.327	2536.02	48486.6	0.936	104.364	806.791	2077.56	114721	0.925	161.232	1248.25	1156.37	92411	0.623	139.002	1364.83	2395.45
69572.9	0.824	156.11	1029.95	1329.03	81960.8	0.731	107.703	1187.37	556.071	151190	0.825	101.629	1517.28	884.111	38602	0.969	106.224	707.576	1465.99	166648	0.683	127.497	1751.49	1549.93
46915.5	0.822	142.956	847.072	780.866	76703.2	0.952	116.167	1006.18	505.726	107229	0.794	117.236	1302.88	1530.94	130753	0.894	115.008	1355.98	1209.56	43980.1	0.907	143.43	780.399	1829.63
45594	0.729	149.476	886.279	1175.97	20047.4	0.896	117.7	530.339	624.13	51277.6	0.917	93.801	838.382	1915.98	61282.8	0.949	132.265	901.056	976.016	137532	0.796	146.287	1473.93	2479.64
53793.4	0.679	135.921	997.802	773.655	26223	0.906	130.65	603.19	1087.7	61078.8	0.842	97.975	954.639	2193.97	117837	0.874	115.098	1301.7	470.603	191406	0.852	156.74	1680.68	2785.87
47059.4	0.72	121.539	906.229	702.496	47726.2	0.959	132.827	790.834	1245.15	55598.7	0.826	91.085	919.749	2457.76	129566	0.922	163.11	1329.15	2161.1	164969	0.438	117.873	2174.81	2076.56
70314.3	0.51	132.503	1316.39	884.222	105105	0.857	145.629	1241.3	1442.55	123039	0.735	103.104	1450.68	2767.12	61004.6	0.954	167.03	896.406	1863.04	120396	0.833	138.683	1347.58	413.865
70397.2	0.563	125.455	1253.04	1248.97	121379	0.892	143.429	1307.66	1648.27	50851.1	0.896	133.162	844.563	1699.08	120043	0.832	154.164	1346.33	1471.16	204869	0.477	147.384	2322.05	893.174
89587.3	0.465	113.138	1555.78	1448.91	113015	0.521	147.027	1650.77	1841.24	73726.7	0.932	119.318	997.022	1986.18	97297.7	0.918	186.188	1153.82	1589.07	79021.4	0.592	149.193	1295.41	1127.69
31764	0.842	111.896	688.354	1065.38	89601.4	0.785	151.943	1197.84	2103.01	47995.1	0.897	100.389	820.179	2281.13	58204.3	0.95	170.906	877.267	1270.8	167436	0.69	150.724	1746.38	1404.14
29200.6	0.907	124.695	636.01	192.434	32101.8	0.911	145.304	665.302	2273.77	48978	0.889	104.246	831.898	2557.81	61551.7	0.876	171.693	939.645	975.17	82869.5	0.596	166.14	1322.19	1845.97
35847.6	0.817	99.645	742.355	469.1	101239	0.775	165.607	1280.97	2554.28	36079.8	0.83	105.024	739.222	2845.68	69359.3	0.901	146.678	983.572	691.29	84668.4	0.771	133.59	1174.51	1511.91
21995.3	0.964	90.646	535.428	518.168	88034.4	0.757	131.829	1208.65	1357.52	91567.2	0.822	122.863	1183.47	1905.6	62989	0.936	131.046	919.582	767.496	50155.7	0.749	138.797	917.101	1655.88
33518.5	0.729	92.335	760.214	326.34	63220.8	0.888	131.62	945.899	1575.28	50934.6	0.895	125.973	845.506	2286.2	55348.3	0.864	139.749	897.045	2562.34	59400.5	0.695	149.578	1036.5	1843.92
101445	0.56	87.73	1508.7	701.641	120850	0.569	138.319	1633.94	1936.01	56785.6	0.841	102.001	921.01	2556.7	64222.2	0.892	154.343	951.345	2273.83	159517	0.365	102.404	2344.32	1290.89
15348.3	0.95	112.223	450.613	1528.68	70778	0.917	158.688	984.983	2343.09	78891.5	0.94	112.187	1026.88	2794.11	90065.1	0.76	155.336	1220.02	1876.05	150606	0.352	105.122	2319.03	713.046
25432.2	0.857	121.89	610.805	1645.05	85298.9	0.83	161.611	1136.25	2560.16	50535.8	0.926	95.204	828.099	1502.57	72910.7	0.873	163.92	1024.19	1513.36	180816	0.47	111.431	2197.8	2241.1
19531	0.941	115.32	510.576	1444.68	87561.4	0.783	93.562	1185.47	236.899	101192	0.949	91.641	1157.51	1811.29	26992.6	0.926	158.719	605.288	1269.3	64991.9	0.917	123.539	943.841	440.652
37962.9	0.871	132.903	740.063	2028.17	103334	0.499	110.2	1612.4	1736.3	102620	0.951	79.677	1164.41	2142.41	265086	0.85	110.342	1980.07	859.353	31647.5	0.922	120.117	656.879	221.874
23334.3	0.966	106.176	550.918	1589.48	16978.2	0.902	118.498	486.393	927.727	63712.2	0.925	81.324	930.209	2427.53	77213.2	0.952	125.063	1009.32	1296.9	106264	0.887	123.713	1226.91	1028.82
45586.9	0.772	99.874	861.285	1133.68	123808	0.958	106.243	1274.37	738.508	90667.8	0.96	96.709	1089.18	1556.32	82035	0.944	128.185	1045.2	1540.88	120220	0.676	121.278	1494.92	1505.93
28197.4	0.888	101.893	631.813	1422.33	142632	0.97	124.869	1359.57	1222.45	50535.8	0.926	95.204	828.099	1502.57	133786	0.942	146.396	1335.7	1806.08	71816.5	0.868	122.738	1019.77	2000.04
37286.9	0.959	162.03	698.849	1814.73	129400	0.887	127.364	1353.81	1669.95	101192	0.949	91.641	1157.51	1811.29	252531	0.634	138.365	2236.69	1656.94	83611.3	0.918	127.53	1069.6	2347.01
34874.9	0.812	128.049	734.761	1922	106450	0.95	144.577	1186.9	2173	102620	0.951	79.677	1164.41	2142.41	155326	0.91	165.508	1464.24	2153.11	62377	0.965	138.507	901.462	798.919
30831.8	0.915	127.041	650.891	1408.41	96324.1	0.965	154.505	1119.76	2514.43	63712.2	0.925	81.324	930.209	2427.53	165396	0.885	181.193	1532.68	2511.89	111188	0.783	147.025	1336	1149.37
37269.4	0.89	150.284	725.237	1898.38	118449	0.97	97.026	1238.46	767.265	90667.8	0.96	96.709	1089.18	1556.32	131254	0.909	205.204	1346.8	2827.43	100191	0.926	155.367	1165.83	1550.84
23439	0.839	132.657	592.471	1460.76	108202	0.968	165.113	1185.36	2861.71	110956	0.932	132.197	1223.37	1601.35	82563.5	0.942	162.25	1049.22	2023.69	52102.9	0.946	139.615	831.751	1819.71
101541	0.532	151.343	1548.45	1736.02	61486.8	0.86	207.842	947.772	380.651	293219	0.725	119.096	2254.13	451.116	280173	0.705	158.424	2234.9	1141.2	134500	0.734	145.073	1517.5	2205.79
152510	0.745	133.554	1603.67	1280.12	95563.7	0.822	212.451	1208.85	773.487	93412.5	0.884	104.602	1152.31	820.776	149475	0.944	150.938	1410.37	2009.64	119802	0.942	144.342	1264.07	2626.97
82930.5	0.75	112.466	1178.84	975.465	25295.7	0.949	131.802	578.845	1118.23	170514	0.772	127.976	1665.73	1130.97	154528	0.881	162.993	1484.56	2279.57	88822.5	0.883	113.172	1124.32	638.8
65872.5	0.826	119.769	1000.85	254.053	92911.8	0.784	118.32	1220.09	1436.55	136308	0.834	133.369	1433.41	1404.93	86142.7	0.785	118.624	1174.39	2289.22	173695	0.793	137.029	1659.44	1169.73
130729	0.469	117.056	1870.82	421.413	120850	0.8	128.932	1377.61	1899.41	42830.3	0.949	107.521	752.933	2078.39	106311	0.797	126.128	1295.07	2071.91	102212	0.86	141.961	1221.97	1675.54
45059.1	0.842	98.628	820.154	688.192	170116	0.817	182.797	1617.26	2486.81	72873.6	0.843	110.392	1042.03	530.405	219075	0.585	112.536	2170.04	1501.03	140323	0.74	139.517	1543.88	2210.8
25222.8	0.764	118.086	644.066	720.468	139136	0.736	203.605	1541.38	582.838	38833.8	0.686	115.754	843.615	569.548	85159.8	0.924	105.518	1075.92	955.238	105319	0.686	147.868	1388.63	1972.02
38041.4	0.951	125.63	709.031	751.568	98827.7	0.719	138.22	1313.92	1611.88	49005.9	0.836	113.396	858.441	667.914	90204.1	0.951	98.382	1091.87	647.918	305607	0.563	108.355	2612.47	733.125
49459.9	0.934	124.836	815.951	1085.68	58612.3	0.942	149.461	884.448	2049.06	47661.3	0.91	98.43	811.063	729.768	47615	0.95	132.526	793.791	1192.88	164636	0.902	133.553	1514.81	934.272
169215	0.777	126.432	1654.57	1591.55	72938.5	0.804	171.185	1067.72	2427.28	44378.8	0.932	100.734	773.502	826.792	85363.8	0.921	126.735	1079.47	1456.85	161307	0.954	147.742	1457.8	1751.14
37858.2	0.781	98.297	780.32	1465.5	27382.1	0.932	140.507	607.505	2746.77	88998.7	0.889	84.424	1121.83	916.649	340018	0.483	139.657	2973.9	2061.42	141333	0.904	154.041	1401.58	1773.84
25113.8	0.977	93.254	568.36	987.071	160889	0.792	187.671	1597.58	1813.06	97269.9	0.742	101.503	1283.48	1037.53	178545	0.831	135.375	1642.93	2681.47	108694	0.774	140.348	1328.65	1824.8
25467.1	0.965	98.033	575.872	1042.71	112106	0.923	115.706	1235.46	1732.74	65520.4	0.847	112.239	985.994	1114.67	108722	0.957	162.7	1194.7	2352.26	153054	0.865	146.058	1490.79	2180.33
68415.2	0.829	121.8	1018.17	1307.96	131504	0.864	116.811	1383.28	1678.07	57100.9	0.903	116.629	891.465	1220.85	154556	0.92	87.837	1453.26	764.066	311690	0.511	142.643	2769.16	2225.77
64542.2	0.668	108.517	1102.24	1497.22	152062	0.781	136.548	1564.35	1590.57	47744.8	0.965	117.157	788.385	1218.55	193529	0.874	78.138	1668.56	361.976	229359	0.903	100.88	1786.11	1977.22
110465	0.42	104.195	1818.56	971.626	128797	0.892	203.987	1346.94	1503.63	64908.4	0.833	124.64	989.757	1241.13	170987	0.56	125.397	1958.38	1092.07	198332	0.821	136.051	1742.55	2013.52
81879.3	0.461	112.065	1493.23	1273.21	117827	0.911	202.854	1275.06	852.355	43590.6	0.91	100.384	775.963	1291.27	115416	0.55	138.575	1623.17	1560.15	135371	0.934	102.597	1349.7	1178.11
68140.5	0.776	143.116	1050.57	1462.32	72122.5	0.952	191.297	975.506	914.036	61783.5	0.806	97.955	981.367	1347.87	105912	0.893	177.168	1220.92	2091.3	88062.2	0.867	109.773	1129.88	1271.02
41055.2	0.796	140.722	805.26	1264.36	119571	0.941	124.254	1263.56	1070.24	194939	0.816	125.025	1732.37	1113.19	116511	0.94	182.044	1247.91	2484.3	129696	0.906	113.062	1341.6	1359.39
102745	0.663	129.283	1395.19	1027.28	129131	0.861	136.696	1372.67	1095.8	107405	0.871	129.744	1245.09	1396.36	320240	0.729	132.726	2349.4	1364.23	77250.3	0.932	113.406	1020.39	1450.71
37753.6	0.906	147.324	723.554	1281.15	86587.8	0.667	145.121	1277.64	2065.59	69535.5	0.734	139.758	1091	1635.02	87023.6	0.972	127.33	1060.54	1934.09	116381	0.882	142.233	1287.91	2122.64
80156.5	0.917	138.577	1048.1	1192.93	138338	0.578	138.944	1733.96	2246.37	71121.1	0.697	130.117	1132.74	1870.54	96175.7	0.935	143.254	1136.72	2228.54	89091.4	0.953	144.305	1083.71	2247.41
68005.2	0.867	132.453	992.588	940.017	88090	0.75	156.899	1214.68	2453.51	107062	0.748	133.053	1341.09	1899.96	54180	0.888	147.137	875.709	2666.43	47670.6	0.954	141.16	792.221	1250.9
35773.4	0.84	142.565	731.582	856.843	99551	0.441	116.354	1684.36	1692.38	106654	0.69	153.714	1394.03	2332.39	137031	0.878	151.423	1400.79	1284.35	64732.2	0.963	151.028	918.904	1882.62
130650	0.511	150.413	1792.96	944.319											82804.6	0.825	149.495	1123.23	1752.11	68459.8	0.918	140.974	968.196	2243.68
47994.5	0.535	149.572	1061.52	1237.1											45547.2	0.898	101.052	798.341	984.547	297614	0.684	150.431	2337.55	1997.33
75781.9	0.844	150.143	1062.36	916.086											104605	0.86	166.848	1236.58	2219.79	77445	0.967	125.916	1003.39	1688.37
131139	0.51	138.3	1796.86	844.008											80384.4	0.638	108.466	1258.41	1350.81	80282.4	0.969	127.894	1020.35	1990.93
35175.9	0.95	147.683	682.068	1385.28											93560.8	0.716	139.26	1281.22	1843.72	71853.6	0.965	126.437	967.473	2310.91
34137.8	0.562	144.171	873.336	1214.51											105606	0.74	145.115	1338.83	2329.54	50192.7	0.941	114.389	818.68	2572.19
38237.7	0.878	159.108	739.79	1454.7											134101	0.936	101.853	1341.6	413.484	86708.4	0.79	132.598	1174.45	2943.42
49132.8	0.957	127.805	803.243	910.078											203061	0.817	113.363	1767.75	940.309	104428	0.867	102.845	1230.26	1476.04
38438.3	0.892	123.373	735.812	1056											165832	0.844	97.247	1571.46	896.801	230462	0.619	116.154	2162.31	1199.94
36815.8	0.943	156.71	700.277	980.85											87756.2	0.894	113.127	1110.49	1448.55	70731.6	0.841	115.015	1028.04	1559.29
43663.5	0.869	151.958	794.516	760.854											165572	0.842	146.011	1571.68	1879.59	84112	0.915	88.782	1074.73	1674.85
41888.3	0.789	106.95	816.739	500.2											98327	0.876	182.358	1187.6	2704.95	134611	0.956	139.614	1329.95	2239.32
80051.8	0.484	93.931	1441.85	437.573											254385	0.665	149.609	2193.27	1707.75	90538	0.79	133.003	1199.84	2249.46
132408	0.437	124.86	1952.1	1595.41											207985	0.814	93.729	1792.38	595.534	58936.8	0.904	131.204	905.021	2303.24
75956.4	0.414	125.657	1518.62	1815.24											163078	0.883	79.87	1523.04	528.125	177107	0.935	104.735	1543.12	1378.85
62854.3	0.761	93.507	1018.48	1128.86											122519	0.785	91.144	1400.61	890.687	107924	0.979	129.489	1177.17	1315.9
34347.2	0.659	79.592	809.007	1447.51											94043	0.846	110.552	1182.03	1334.06	89527.2	0.936	140.665	1096.34	1246.13
27229.1	0.862	78.242	630.22	924.321											189125	0.674	178.727	1877.9	2287.91	102110	0.949	141.354	1162.51	1170.83
33841.2	0.614	68.731	832.145	991.435											171850	0.882	187.934	1564.78	2494.35	86522.9	0.914	138.782	1090.53	1191.38
138601	0.319	73.05	2336.05	952.172											150096	0.707	83.252	1633.71	800.946	93922.5	0.87	152.12	1164.72	1129.86
40069.5	0.92	141.851	739.792	277.652											158747	0.666	121.39	1730.57	1477.92	66855.7	0.924	145.107	953.362	1856.3
46332.7	0.953	140.388	781.666	543.886											106339	0.782	128.735	1307.03	2064.68	93560.8	0.911	154.945	1136.15	2045.27
29667.2	0.955	135.711	624.906	719.916											281137	0.549	115.918	2535.72	1227.8	106978	0.876	149.139	1239.09	2025.28
37683.8	0.956	129.899	703.717	1007.94											96778.4	0.887	129.564	1171.13	1450.72	88006.5	0.898	113.369	1109.47	663.187
44457.3	0.851	132.639	810.058	1158.38											73040.5	0.96	98.515	977.553	1007.02	51602.2	0.853	103.498	871.71	539.441
31586.3	0.799	131.904	704.855	1338.49											125487	0.89	124.364	1330.77	1623.54	61950.4	0.83	84.57	968.359	463.299
78372.6	0.906	130.12	1042.8	1824.42											65835.7	0.869	133.771	975.665	1850.44	40901.6	0.94	87.921	739.438	468.538
45220.5	0.909	144.796	790.808	1928.07											115509	0.763	134.749	1378.89	2075.31	107822	0.877	88.301	1243.27	476.77
40069.5	0.941	149.049	731.314	1505.73											197850	0.631	130.921	1985.34	2518.4	85178.4	0.534	138.343	1415.82	1723.51
22553.6	0.934	142.53	550.795	1359.6											116603	0.89	148.243	1282.92	2003.22	125616	0.798	139.978	1406.52	1620.43
32925.3	0.952	140.478	659.25	1225.6											306590	0.615	125.612	2503.26	1494.4	68330	0.967	134.835	942.28	1367.25
30238.6	0.967	141.25	626.94	1065.59											91539.4	0.905	108.982	1127.27	1207.63	85484.4	0.911	116.451	1085.84	1228.87
44889	0.944	146.229	772.976	872.539											94154.3	0.92	131.015	1134.11	1745.38	66651.7	0.934	87.771	947.154	1339.73
110141	0.921	123.907	1225.81	1098.26											256129	0.552	132.926	2414	1627.68	113108	0.87	98.225	1277.94	1643.91
112313	0.841	137.62	1295.67	1253.86											184674	0.976	109.008	1541.95	1152.16	50220.6	0.908	75.857	833.463	1098.07
74028.1	0.906	132.213	1013.48	875.678											150569	0.868	101.629	1476.36	919.749	90936.7	0.795	73.923	1198.81	818.696
108241	0.879	134.453	1243.84	760.057											293377	0.747	156.429	2221.28	1674.42	59493.2	0.943	53.684	890.363	535.334
40362.5	0.79	127.503	801.167	678.885											410342	0.909	148.177	2381.88	1900.61	108935	0.858	40.892	1263.38	253.445
85512.8	0.746	127.841	1199.83	462.467											163977	0.886	144.273	1525.3	983.528	99736.4	0.947	90.847	1150.37	1108.28
81556.7	0.883	127.478	1077.46	226.559											80681.2	0.799	154.097	1126.28	1043.36	199195	0.603	129.568	2038.27	2242.46
46912.9	0.862	112.731	826.96	337.615											109482	0.862	155.39	1263.66	1123.04	88080.7	0.956	110.648	1075.79	880.214
50343.2	0.934	115.635	822.861	1047.58											58380.5	0.913	132.273	896.543	645.084	96704.3	0.931	114.026	1142.28	1119.18
86594.5	0.766	123.133	1191.61	942.35											80505	0.773	148.937	1144.28	1088.07	64556.1	0.916	124.548	940.963	1446.8
39910	0.877	118.657	756.005	1168.02											89888.9	0.838	167.252	1160.96	2238.49	85540	0.863	125.285	1115.84	1779.01
73924.6	0.92	125.207	1004.83	1144.95											77769.6	0.936	165.133	1021.66	2218.84	48736.9	0.956	120.241	800.254	2029.14
22534.2	0.93	122.407	551.93	1339.07											363394	0.786	178.261	2410.79	2230.33	74310.9	0.917	122.276	1009.05	2597.22
51631.8	0.907	113.259	845.885	1327.23											160954	0.842	151.467	1550.32	1094.32	153972	0.921	143.108	1449.68	1127.07
39375.6	0.714	62.27	832.463	914.412											359055	0.756	157.371	2443.04	2158.46	154528	0.847	140.92	1514.21	1314.56
21383.6	0.901	57.734	546.123	986.734											126618	0.928	88.158	1309.61	1221.28	112208	0.933	141.873	1229.24	1745.26
26662.7	0.899	75.6	610.475	1357.26											186055	0.88	86.365	1629.94	1182.17	116826	0.767	144.06	1383.16	2004.53
13678.3	0.842	60.852	451.943	1042.53											127916	0.857	85.812	1369.79	1174.04	168252	0.788	146.818	1637.98	2290.09
24486.4	0.867	66.587	595.577	1396.54											132460	0.904	117.199	1357.15	1923.75	100636	0.96	137.723	1147.9	2571.87
26830.8	0.824	59.455	639.482	1096.61																79225.4	0.948	115.102	1024.62	1552.93
97475.9	0.77	143.452	1261.04	1374.99																89369.6	0.779	120.951	1200.81	1761.61
51791.2	0.794	129.51	905.109	1325.99																146424	0.951	133.091	1390.9	2000.44
56919.5	0.975	138.467	856.606	784.18																65715.1	0.97	119.753	922.446	2328.11
26339.5	0.825	131.205	633.413	818.323																84640.6	0.945	121.016	1061.1	2561.01
40030.7	0.937	130.293	732.778	832.744																55079.4	0.919	93.914	867.878	1627.91
66964.9	0.763	123.524	1050.32	858.806																81858.8	0.882	87.96	1080.06	1485.84
55316.4	0.645	101.043	1037.98	567.424																86337.5	0.866	90.061	1119.46	1781.88
52424.7	0.556	116.303	1088.47	563.69																93968.8	0.922	90.543	1131.6	2040.44
25990.4	0.826	112.757	628.814	536.723																128185	0.768	105.027	1448.53	2400.93
68378.4	0.738	109.695	1078.95	477.541																329549	0.858	81.825	2196.53	1070.03
26378.3	0.635	104.336	722.278	932.409																182393	0.882	92.036	1612.06	1755.18
60552.4	0.537	118.721	1190.7	937.469																83629.9	0.928	114.747	1064.23	1753.48
38819.7	0.804	109.855	778.848	936.667																101934	0.853	117.729	1225.69	2048.99
36867.5	0.821	99.47	751.074	920.186																80616.2	0.898	93.427	1062.07	2353.16
51705	0.539	161.577	1098.02	218.145																76805.2	0.956	116.707	1004.9	547.642
55273.3	0.635	150.234	1046.16	226.338																145784	0.889	165.918	1435.82	1051.66
40983.1	0.751	148.804	828.277	223.775																101248	0.954	171.413	1154.9	1913.26
62258.9	0.767	136.779	1009.97	199.921																98846.2	0.887	167.25	1183.44	2048.81
46908.6	0.661	137.831	944.696	578.124																82591.3	0.929	162.336	1057.04	1578.35
46796.5	0.75	136.649	885.338	606.479																146276	0.88	157.673	1444.92	1794.2
32627	0.466	145.99	938.34	590.822																125663	0.648	154.028	1561.38	2076.23
57367.7	0.525	159.708	1171.48	599.422																92123.6	0.884	92.315	1144.68	1937.84
33988.8	0.873	151.449	699.534	1020.64																85169.1	0.864	132.762	1113.15	2333.18
70093.5	0.748	147.062	1084.87	1099.72																105949	0.865	134.981	1240.91	2516.68
57484	0.912	151.024	890.016	1190.48																232483	0.685	156.868	2065.67	2750.07
44883.1	0.852	160.433	813.404	1243.45																70295.8	0.955	136.313	961.94	1767.9
25529.3	0.732	140.498	661.973	887.438																123706	0.756	154.716	1434.36	1883.95
38130.2	0.901	158.246	729.44	668.022																101609	0.767	130.633	1290.54	2129.37
56255.8	0.289	157.961	1563.63	508.725																167037	0.933	145.699	1500.26	1444.3
59733.6	0.425	148.182	1328.88	381.53																59595.2	0.958	144.841	884.303	2515.82
139583	0.894	122.518	1400.43	1202.17																166694	0.941	161.529	1491.69	2232.99
36853.3	0.805	127.085	758.677	1182.68																105235	0.915	156.062	1202.17	1845.11
48738.4	0.87	131.66	838.833	1030.1																47327.5	0.945	154.166	793.205	1533.64
33302.4	0.906	142.916	679.803	357.244																77296.6	0.908	146.221	1034.17	1367.45
48005.8	0.961	136.561	792.353	918.251																92726.3	0.908	120.816	1133.08	1842.58
133916	0.597	120.376	1678.66	916.174																44675.5	0.87	130.915	803.227	1655.91
61774	0.796	79.709	987.79	790.469																38935.8	0.854	137.924	756.968	1538.62
50302.6	0.887	90.356	844.218	1026.46																50841.8	0.96	138.983	815.961	1411.46
40154.2	0.909	96.566	745.143	1155.08																135965	0.971	144.157	1326.48	1137.13
28971.5	0.902	90.227	635.487	1244.31																71900	0.909	141.653	996.95	920.153
67346	0.761	92.686	1054.74	1482.39																38676.1	0.882	133.709	742.2	765.445
131688	0.445	125.756	1929.13	1818.26																63675.2	0.892	118.706	947.259	587.246
77809	0.674	137.194	1204.67	1935.45																73188.9	0.885	110.044	1019.57	773.544
46083.8	0.881	111.361	810.64	279.253																80597.7	0.96	132.928	1027.34	1256.57
46437.2	0.825	90.254	841.008	441.839																109139	0.843	144.949	1275.85	1550.96
51741.9	0.849	76.762	875.243	589.493																67894.2	0.931	151.611	957.04	1853.14
38551.1	0.826	75.781	766.049	750.696																105671	0.942	162.34	1187.16	2023.24
78127.9	0.733	82.139	1157.31	991.974																49543.7	0.78	176.278	893.682	2336.83
69030.9	0.48	95.898	1344.03	933.03																73272.3	0.666	127.091	1176.12	1848.31
80752.3	0.872	105.049	1078.57	1198.04																105671	0.872	144.702	1234.08	2162.45
48781.4	0.855	96.848	846.69	1347.42																110845	0.906	166.762	1239.68	2581.15
42696.7	0.702	150.071	873.96	155.371																77491.4	0.744	102.453	1144.12	799.847
33810.9	0.815	155.295	722.01	368.369																59641.6	0.938	88.241	893.692	2605.92
52004.8	0.957	145.798	826.476	615.038																179639	0.826	111.774	1653.16	2456.89
40580.8	0.938	149.949	737.252	817.764																73828.7	0.948	126.873	989.44	1444.1
61304.3	0.931	145.213	909.454	1061.92																102119	0.707	93.346	1347.23	1853.92
65777.4	0.83	139.614	998.221	1520.8																112060	0.491	99.226	1693.37	411.882
61248.3	0.949	127.439	900.565	981.397																105254	0.805	134.114	1282.16	1235.33
31152	0.953	123.949	640.789	743.113																56507.4	0.698	127.502	1008.66	1396.65
41119.5	0.92	138.158	749.327	1559.43																115593	0.857	143.156	1301.8	1763.62
63079.8	0.864	133.732	957.999	1279.04																82888	0.848	136.912	1108.15	1958.71
38546.8	0.772	142.223	791.874	1790.88																101665	0.956	117.436	1155.96	2325.94
52366.8	0.875	118.895	867.038	1249.5																101906	0.891	119.188	1199.05	2508.86
37443.6	0.928	118.012	711.893	1561.98																111476	0.857	117.416	1278.54	1662.77
49065.9	0.927	99.859	815.671	1723.62																52761.3	0.829	119.776	894.421	1128.96
38702	0.907	90.58	732.432	1168.74																52316.2	0.945	121.255	833.908	1305.04
43692.1	0.964	115.089	754.788	1681.07																152850	0.721	104.874	1632.61	787.802
44618.7	0.936	93.703	773.859	1414.49																97863.3	0.891	128.788	1174.58	1439.79
63997.6	0.88	133.872	956.081	1565.64																145098	0.321	155.418	2382.04	1643.87
31608.8	0.837	124.833	688.774	1450.3																125904	0.629	133.55	1586.27	1945.36
38525.3	0.951	121.594	713.561	1385.65																162058	0.862	124.649	1536.67	1386.74
37219.6	0.832	125.553	749.898	1319.56																100766	0.829	130.278	1235.97	897.995
42231.3	0.657	120.842	898.559	1260.77																126043	0.824	126.003	1386.17	441.679
58520.5	0.647	116.431	1066.22	1003.85																97752.1	0.819	111.217	1224.49	359.361
76843.7	0.711	112.549	1165.15	955.439																128111	0.915	131.885	1326.37	2612.72
37202.3	0.894	111.309	723.323	883.349																33112.6	0.93	107.208	668.77	2399.99
34664.1	0.88	112.339	703.527	806.504																93125	0.741	106.599	1256.96	1088.53
20301.2	0.934	104.63	522.49	1025.53																241329	0.571	113.54	2304.64	1821.73
19353.1	0.952	101.273	505.327	983.673																61746.4	0.63	84.341	1109.47	458.082
23481.5	0.87	91.207	582.412	952.32																112292	0.674	108.891	1446.59	933.546
39813.8	0.829	112.464	776.649	1419.54																90232	0.383	127.822	1720.7	1434.18
14957.6	0.964	110.356	441.566	1353.45																145478	0.658	140.893	1667.14	1783.43
21744.8	0.951	99.702	536.032	1316.78																118903	0.781	158.013	1383.31	2160.97
35224.3	0.827	100.335	731.383	1276.03																101239	0.811	162.491	1252.46	2622.06
54512.8	0.609	100.861	1060.36	1184.18																90436	0.811	130.323	1183.87	2094.89
41171.2	0.907	87.415	755.263	1064.5																85150.6	0.66	106.033	1273.12	1170.69
106742	0.813	84.371	1284.76	908.023																54031.6	0.589	114.755	1073.97	1504.11
68720.7	0.45	115.648	1385.18	689.048																63703	0.566	134.272	1189.01	1871.64
67876	0.637	125.64	1157.25	1102.65																100311	0.663	138.84	1378.36	1442.68
49328.7	0.639	126.935	985.127	1257.56																79447.9	0.353	111.195	1681.81	1076.75
41412.5	0.869	126.824	773.916	1402.33																66336.4	0.706	118.582	1086.72	1861.09
20671.8	0.642	126.302	636.348	1494.21																68626.7	0.889	116.498	984.827	1628.77
37762.5	0.919	124.322	718.775	1145.09																160222	0.692	99.292	1705.64	2017.1
24817.3	0.954	118.37	571.874	1063.91																72372.9	0.669	111.266	1166.01	1419.21
58843.7	0.651	122.387	1066.12	968.339
51948.8	0.698	101.523	966.922	729.304
52125.5	0.901	87.626	852.739	870.324
45062.5	0.678	82.42	914.179	990.688
37499.7	0.767	86.007	783.928	1145.83
63191.8	0.596	87.119	1154.16	1299.96
43606	0.537	80.669	1009.77	1746.53
45764.9	0.624	98.332	960.277	1625.03
21542.3	0.826	96.559	572.447	1501.14
19568.6	0.829	98.906	544.622	1411.64
51371.3	0.577	97.648	1057.31	1299.02
41481.5	0.545	126.355	978.047	766.583
58817.8	0.789	122.161	967.81	918.293
17866.4	0.835	122.205	518.656	1182.9
44704.8	0.816	138.466	829.549	1113.42
53612.2	0.691	140.253	987.475	1140.85
13837.2	0.809	138.307	463.554	949.615
26321.3	0.824	135.363	633.619	921.538
57559.5	0.681	146.471	1030.59	508.309
41709.9	0.913	139.107	757.628	583.663
41115.2	0.807	126.281	800.187	675.23
26618.6	0.845	96.89	629.3	1113.79
36254.3	0.618	113.934	858.449	1057.1
52896.8	0.708	120.566	968.894	702.306
15095.5	0.777	114.936	494.238	598
27471.9	0.504	110.308	827.746	680.213
45064.1	0.935	107.621	778.225	1000.41
40655.5	0.781	110.638	808.871	1193.15
42439.7	0.956	133.844	747.015	1651.28
41133.9	0.948	129.381	738.575	1850.91
26486	0.952	90.652	591.171	727.425
39509.2	0.874	91.159	753.72	850.782
38871.4	0.932	111.556	724.123	1635.21
34445.6	0.904	102.06	691.811	1924.38
92998.4	0.877	96.041	1154.38	1254.73
41302	0.868	98.216	773.299	270.151
58807	0.808	111.251	956.122	528.797
66714.9	0.849	123.265	993.683	847.349
34286.1	0.885	121.278	697.58	1114.49
39147.2	0.714	129.029	829.882	1330.38
22344.6	0.625	133.234	670.157	1493.69
33083.8	0.881	123.598	687.095	163.867
43129.2	0.954	129.852	753.922	361.391
60677.3	0.737	119.625	1016.81	820.924
58936.3	0.681	122.365	1042.48	1210.71
23197.9	0.95	118.695	554.075	548.223
71433.8	0.737	136.303	1103.46	557.926
47050.8	0.952	126.579	788.215	676.987
39987.6	0.907	134.79	744.501	802.246
23047	0.704	127.576	641.354	921.007
31640.1	0.779	137.319	714.499	992.095
38406	0.866	137.307	746.557	1235.83
38388.8	0.869	137.375	745.259	1303.38
30567.1	0.948	145.08	636.5	1482.49
91076.3	0.797	141.106	1198.04	1416.01
65551.3	0.802	74.034	1013.56	1324.25
81134.4	0.887	97.46	1072.05	1554.76
47938.5	0.802	79.147	866.575	1317.94
119200	0.804	72.51	1364.65	1143.63
120975	0.883	145.193	1312.27	195.018
40940	0.937	122.656	741.138	716.454
56673.8	0.912	123.748	883.859	700.405
30705	0.832	122.369	680.882	1182.47
48257.4	0.942	125.12	802.394	967.128
156270	0.904	128.232	1473.65	732.549
177076	0.92	126.197	1555.49	1421.61
112822	0.865	126.37	1280.04	1725.57
85982.5	0.724	96.046	1221.69	864.78
24426.1	0.926	66.264	575.749	302.279
32648.5	0.883	89.238	681.697	474.113
30373.1	0.95	91.175	633.788	630.761
45620	0.926	90.986	786.85	752.285
38819.7	0.876	100.465	746.16	1127.7
54346.7	0.87	109.938	885.78	1380.83
99837.5	0.895	131.947	1183.68	1630.73
150107	0.523	81.784	1899.51	412.558
53334	0.909	81.354	858.739	1150.49
73429.1	0.823	107.493	1058.98	1123.09
35217	0.96	147.239	678.936	1731.39
30002.5	0.916	124.924	641.461	1214.14
58781.2	0.827	105.071	945.167	1495.3
120122	0.89	163.83	1302.65	1349.05
111969	0.906	159.639	1246.07	1029.93
141670	0.792	178.79	1499.41	1532.72
93903.3	0.731	175.787	1270.76	1861.73

## Sheet: INFERTILE MEN 
SUBJECT 1					SUBJECT 2					SUBJECT 3					SUBJECT 4					SUBJECT 5					SUBJECT 6					SUBJECT 7
Area	Circularity	Mean Gray Value	Perimeter	Coordinate X	Area	Circularity	Mean Gray Value	Perimeter	Coordinate X	Area	Circularity	Mean Gray Value	Perimeter	Coordinate X	Area	Circularity	Mean Gray Value	Perimeter	Coordinate X	Area	Circularity	Mean Gray Value	Perimeter	Coordinate X	Area	Circularity	Mean Gray Value	Perimeter	Coordinate X	Area	Circularity	Mean Gray Value	Perimeter	Coordinate X
332917	0.807	122.309	2276.8	1247.26	61282.8	0.878	158.383	936.61	1268.59	46677.1	0.792	71.204	860.699	953.15	96837.7	0.507	138.59	1549.5	1363.55	212891	0.925	123.268	1700.18	1148.06	125622	0.95	181.941	1289.13	2765.28	54319.1	0.878	108.638	881.842	2384.59
350405	0.681	101.389	2542.05	1713.98	28717.3	0.894	163.609	635.201	1559.36	67362.1	0.846	67.63	1000.23	984.667	103011	0.56	149.78	1521.02	1136.72	247135	0.773	128.548	2004.8	1512.77	159093	0.625	174.552	1787.79	2357.21	87156.5	0.519	136.054	1453.24	2044.12
127858	0.779	87.377	1436.5	1144.42	65743	0.668	170.122	1112.5	1902.52	41788.6	0.801	78.475	809.521	694.449	71214.7	0.667	140.191	1158.27	1300.29	224797	0.443	121.9	2524.05	1457.14	195739	0.535	173.188	2143.72	2493.97	87074.5	0.827	155.583	1150.47	1489.1
121052	0.836	83.968	1348.52	1745.62	67254.4	0.87	175.962	985.735	2319.13	104414	0.695	85.608	1373.96	680.458	47858.9	0.706	146.053	923.266	756.731	173955	0.735	135.906	1724.05	1863.46	207794	0.7	170.179	1930.78	1993.62	57989	0.697	149.67	1022.46	1092.99
206618	0.729	80.756	1886.95	1254.53	49237.7	0.914	180.475	822.795	2611.13	98420.9	0.58	96.652	1460.62	1289.62	75439.6	0.687	146.355	1175.11	1025.47	70008.6	0.962	129.335	956.193	1663.07	416862	0.766	171.993	2615.12	1577.01	117626	0.923	146.013	1265.46	1900.93
107458	0.852	88.071	1258.81	980.239	51249.8	0.783	182.278	906.711	2903.49	54058.9	0.682	112.407	998.393	1855.73	76814.6	0.664	144.896	1205.57	545.236	97251.6	0.896	109.695	1167.91	1354.88	324933	0.9	167.562	2129.53	1983.49	107218	0.778	157.396	1316.3	1119.36
76766.5	0.917	82.274	1025.85	1246.5	68534	0.482	149.757	1336.51	849.641	69241	0.515	86.204	1300.21	851.275	65414.4	0.819	143.252	1001.81	409.763	240255	0.8	99.184	1943.06	1168.81	99277.1	0.838	154.723	1219.97	1249.84	143916	0.759	123.706	1543.74	758.686
66942.6	0.952	141.812	940.109	2217.7	193817	0.644	146.321	1944.85	665.186	123175	0.512	98.683	1739.04	1769.31	159976	0.385	139.926	2283.8	469.99	110354	0.864	99.655	1266.82	1174.96	110326	0.781	157.958	1331.93	1495.94	87065.4	0.897	138.859	1104.64	1213.48
54716.2	0.928	137.186	860.971	1748.38	61959.7	0.808	140.729	981.729	847.89	50408.1	0.743	79.098	923.518	1480.08	48578.2	0.937	161.062	807.116	1181.12	271643	0.739	122.096	2148.5	1651.89	135443	0.631	154.927	1641.8	1010.24	160344	0.632	143.251	1785.25	998.839
60276.3	0.901	133.415	916.796	1545.64	115695	0.487	151.456	1727.21	1428.07	112196	0.91	60.24	1244.55	424.907	141674	0.555	167.472	1791.26	1307.58	210202	0.895	118.858	1718.03	2152.99	106846	0.618	149.157	1474.19	714.505	38419.5	0.918	147.336	725.367	1467.57
65624.8	0.911	140.977	951.388	1707.5	109788	0.547	164.518	1588.77	2169.42	45252.4	0.884	120.662	802.019	627.667	87668.4	0.896	153.535	1108.97	850.785	95953.5	0.758	75.399	1260.89	1161.39	235496	0.935	162.59	1778.6	1509.49	74007	0.944	165.236	992.468	1692.25
72271.9	0.866	134.994	1024.3	2008.2	95730.6	0.656	176.869	1354.51	2829.86	110718	0.809	110.907	1311.68	1624.71	72607.8	0.772	119.065	1087.04	1453.22	128862	0.654	96.483	1574.13	1573.23	82698.6	0.925	167.694	1059.99	1960.36	164150	0.566	185.006	1909	2290.98
61748.1	0.911	116.504	923.132	1883.44	149197	0.583	118.3	1792.8	823.931	95642.7	0.958	111.423	1120.35	1319.3	73436.4	0.683	132.393	1162.09	1821.2	164849	0.775	74.483	1634.66	796.077	257890	0.393	162.857	2870.4	2272.31	99085.7	0.678	168.903	1354.75	2093.36
150200	0.828	112.203	1510.25	1173.51	107841	0.712	122.708	1379.99	1227.45	250972	0.789	129.385	1999.83	1891.85	122670	0.22	149.358	2647.54	2342.14	179611	0.966	96.045	1528.18	1008.6	180656	0.609	167.434	1930.94	2019.34	45759.2	0.85	111.584	822.606	698.385
124198	0.811	118.976	1387.11	1673.44	64500.4	0.82	145.136	993.973	1955.56	89249.3	0.728	128.983	1241	601.024	78107.6	0.394	123.256	1577.52	2053.99	98271.6	0.935	102.129	1149.12	1469.73	173040	0.594	153.58	1912.81	2003.18	55985.6	0.952	125.64	859.736	1167.06
56216.8	0.88	132.491	895.744	761.102	44295.4	0.925	113.836	775.785	1041.55	123692	0.71	131.511	1479.28	353.582	74356.1	0.752	144.039	1115.02	1961.28	109269	0.784	116.698	1323.77	1866.8	99138.6	0.633	151.286	1403.25	1767.14	133335	0.807	165.98	1440.7	1923.14
44096.1	0.936	185.959	769.264	1415.34	95174.3	0.605	108.602	1406.4	618.896	57255.6	0.872	135.649	908.436	761.952	31887.7	0.925	137.83	658.04	1419.92	83963.9	0.827	134.131	1129.47	2187.82	106043	0.562	139.691	1539.82	1612.63	97747.1	0.917	93.644	1157.16	380.88
57044.1	0.92	193.885	882.522	1822.99	169513	0.727	121.504	1711.45	1461.23	172452	0.94	123.106	1518.32	273.983	95954.5	0.547	134.102	1484.24	1226.05	56507.6	0.961	120.055	859.634	1999.64	194493	0.81	142.135	1737.2	1177.01	88795.6	0.779	157.539	1196.52	1346.02
47270.6	0.75	183.735	889.879	2054.74	223452	0.86	153.694	1807.21	2230.24	94689.9	0.574	117.439	1439.63	417.578	163755	0.494	117.039	2041.55	505.869	211778	0.644	146.79	2033.44	2205.11	201120	0.946	145.414	1634.32	1852.32	251207	0.738	130.58	2068.47	841.776
38439.8	0.977	141.707	703.241	1584.88	62942.6	0.861	135.398	958.546	710.061	86764.9	0.585	128.677	1365.28	1855.49	56390.8	0.372	110.883	1380.34	711.218	59780.8	0.934	123.226	896.705	1898.22	247136	0.795	136.369	1976.83	1870.05	192881	0.893	144.877	1647.22	764.592
83623	0.913	155.897	1072.79	1647.29	92568.7	0.68	138.923	1307.56	766.972	100549	0.632	125.405	1413.88	231.652	76951.2	0.919	107.066	1025.84	837.517	106404	0.59	169.154	1505.24	2085.91	88458.6	0.871	147.872	1129.43	1815.2	82284.6	0.776	145.058	1154.17	1123.76
36554.4	0.89	164.867	718.326	1836.48	93820.5	0.429	137.372	1657.84	542.712	118857	0.609	137.229	1566.25	2522.25	53076.4	0.908	106.678	857.076	1037.47	84817	0.773	167.207	1174.12	2304.01	98474	0.891	114.484	1178.6	294.46	194629	0.942	162.843	1611.42	1599.71
26232.6	0.894	179.009	607.187	2553.61	110363	0.871	141.698	1261.92	513.891	113371	0.67	129.707	1458.1	2711.15	103057	0.848	119.67	1235.83	1379.46	121453	0.672	170.837	1507.58	2467.68	229680	0.861	111.765	1831.29	588.152	97428.4	0.925	139.226	1150.7	1196.88
144159	0.854	89.503	1456.62	1064.01	72660.3	0.315	152.684	1702.09	1758.69	161945	0.902	68.799	1501.77	865.097	61153	0.953	107.587	898.115	1718.95	72725.5	0.782	162.905	1080.87	2559.74	219582	0.92	107.449	1731.77	1037.04	226374	0.554	148.335	2265.37	674.13
164678	0.792	139.863	1616.35	1768.58	72512	0.84	162.387	1041.78	1667.33	81573.6	0.887	80.545	1074.86	1319.06	92412.4	0.954	115.434	1103.02	2007.24	93088.2	0.895	143.973	1143.3	2292.87	160016	0.889	114.069	1504.06	1592.69	92884.3	0.372	144.862	1771.36	474.592
56370.7	0.98	126.64	850.403	924.139	110428	0.514	163.664	1642.48	1602.07	156104	0.898	97.697	1478.01	1587.82	60970.9	0.959	109.152	893.727	2265.26	82591.6	0.557	121.69	1365.44	1494.67	72230.9	0.926	114.318	990.253	1994.71	215364	0.412	147.895	2561.72	1047.9
44894.6	0.967	73.66	763.687	1289.38	73726.7	0.604	167.392	1238.93	1720.3	114164	0.774	90.584	1361.86	810.684	52448.1	0.884	90.537	863.465	1349.88	102185	0.654	137.008	1401.42	1176.1	52560.1	0.908	116.13	852.659	2353.26	103511	0.808	181.065	1268.58	1639.03
230918	0.74	92.213	1980.48	2018.46	84686.9	0.609	110.149	1322.25	727.162	129800	0.66	109.923	1572.04	1002.63	77524.8	0.972	100.808	1001.05	1559.57	100590	0.69	111.439	1353.88	1084.92	130782	0.718	126.394	1513.2	2814.2	178065	0.663	175.483	1836.49	1536.77
224146	0.762	112.944	1922.3	1829.24	73977	0.83	112.916	1058.62	679.045	96844.8	0.885	111.461	1172.62	1623.45	29083.2	0.913	100.236	632.551	1790.11	83852.7	0.57	109.063	1360.1	1602.33	108323	0.966	119.083	1186.99	2100.78	149325	0.488	159.813	1961.72	1547.04
222328	0.617	100.59	2127.87	1297.31	75785.2	0.65	126.636	1210.63	1284.95	68671.1	0.943	106.189	956.463	1737.6	97584.4	0.9	99.655	1167.4	2232.01	123345	0.673	126.431	1517.25	956.412	107216	0.921	125.015	1209.8	2473.25	135629	0.549	155.931	1761.77	1563.51
383417	0.792	127.288	2466.06	1467.73	65001.1	0.751	133.349	1043.15	1668.63	69775.3	0.898	108.42	988.192	1958.13	110815	0.46	90.77	1740.05	994.704	152860	0.951	134.284	1421.08	1799.24	76726.3	0.936	117.279	1014.73	2777.7	157630	0.95	163.433	1443.84	633.558
238758	0.877	134.798	1849.83	1536.67	81784.6	0.586	141.476	1323.91	2106.47	72072.6	0.787	89.786	1072.65	336.182	187875	0.613	86.882	1962.54	1906.97	111179	0.757	117.065	1358.1	1398.2	50049.3	0.909	111.547	831.938	1824.83	193573	0.543	152.28	2116.21	1220.08
257862	0.785	91.587	2031.86	1499.65	61755.7	0.705	150.221	1049.38	2555.84	39206.3	0.938	78.555	724.848	338.324	262896	0.747	105.611	2103.03	1140.14	73170.6	0.966	108.792	975.802	1259.08	95298.6	0.737	117.998	1274.81	1545.25	229069	0.738	183.601	1974.66	1312.95
229773	0.881	92.122	1809.91	1829.41	26964.8	0.952	130.286	596.641	600.627	42661.2	0.803	100.708	817.224	1162.53	158920	0.588	103.703	1842.18	1712.3	168456	0.911	116.814	1524.52	888.945	111766	0.796	117.342	1328.37	1313.34	134746	0.834	185.393	1424.95	1043.71
216546	0.917	144.048	1723.11	1092.17	65038.2	0.748	142.056	1045.34	906.178	58395.4	0.83	82.797	940.135	929.607	74419.8	0.94	116.792	997.452	712.508	126155	0.765	109.055	1439.88	611.33	68649.4	0.973	120.645	941.712	1970.61	62942.8	0.945	194.046	914.84	1422.48
156693	0.53	130.656	1928.27	1918.04	49015.1	0.766	141.869	896.844	2093.55	40310.4	0.915	88.032	743.872	1199.27	187110	0.913	74.933	1604.64	564.191	228256	0.826	103.942	1863.87	253.743	29012.4	0.942	120.986	622.193	1785.68	53344.8	0.931	173.366	848.55	731.992
267511	0.726	131.322	2152.51	750.688	69071.8	0.827	149.869	1024.48	2438.47	69508.1	0.785	101.398	1055.14	922.457	103813	0.877	85.84	1219.59	592.787	240366	0.909	113.779	1822.51	875.983	72184.7	0.963	143.404	970.335	1815.67	72267.7	0.848	168.404	1035.13	383.786
119937	0.859	133.183	1324.91	2042.85	105791	0.477	139.081	1668.94	1598.17	292280	0.653	105.797	2371.09	2236.01	156361	0.678	85.992	1702.05	1079.59	75683.4	0.85	95.325	1057.8	435.406	83806.3	0.948	138.156	1053.72	1894.91	86801.3	0.697	173.551	1250.73	361.06
112693	0.934	137.676	1231.35	2297.55	66512.6	0.747	108.717	1058.01	270.455	195123	0.842	147.515	1706.35	1343.73	218962	0.668	101.144	2030.09	1745.6	277215	0.641	89.426	2331.38	518.812	191806	0.546	135.247	2101.79	1662.64	170215	0.668	182.181	1788.98	602.006
161724	0.864	148.35	1533.62	1823.6	90621.4	0.602	117.633	1375.83	736.148	178151	0.468	116.743	2186.18	2157.84	115959	0.686	110.829	1457.41	2463.59	161715	0.92	99.896	1486.56	942.593	36277	0.876	132.642	721.58	1484.33	149362	0.9	190.339	1444.3	316.002
81968.4	0.425	150.106	1556.6	2029.69	63591.7	0.655	124.786	1104.53	1206.49	322083	0.578	121.788	2647.33	721.678	25887.1	0.931	113.928	591.17	2799.41	95962.7	0.898	84.766	1158.63	411.106	85015.5	0.644	136.28	1287.49	1354.57	95862.1	0.93	156.29	1137.99	547.119
160166	0.507	143.347	1993.17	1192.26	126006	0.484	143.33	1808.02	2029.65	72215.1	0.938	123.724	983.849	802.686	207170	0.732	109.657	1885.83	1951.34	93357.1	0.969	183.133	1100.44	2534.38	222813	0.692	125.548	2011.12	789.761	71020.1	0.569	137.093	1252.76	527.429
146756	0.573	155.86	1793.27	2004.2	61264.3	0.614	122.423	1119.7	359.944	94120	0.795	112.104	1219.55	442.66	26087.5	0.963	81.656	583.595	1931.75	129687	0.785	81.391	1440.69	1646.28	141868	0.642	127.059	1666.56	1230.14	59291.2	0.717	143.607	1019.09	582.618
53725.3	0.885	125.311	873.451	251.408	44842.4	0.732	127.785	877.383	718.431	124484	0.903	125.857	1316.35	718	51856.2	0.95	79.831	828.322	2146.18	45612.2	0.943	97.859	779.678	1840.75	34809.3	0.954	125.566	677.246	1109.51	163394	0.798	184.121	1603.95	1021.59
183926	0.391	146.142	2432.57	921.065	164181	0.596	99.474	1860.1	512.465	85215.6	0.947	114.447	1063.45	903.709	243711	0.883	96.558	1862.3	2597.32	127731	0.644	107.183	1578.49	1982.26	42507.8	0.969	126.75	742.554	1015.44	145783	0.831	174.129	1484.42	1250.96
55764.7	0.613	146.021	1069.22	1798.05	136159	0.637	131.982	1638.81	1476.89	78314.6	0.964	110.57	1010.31	588.95	156315	0.813	75.509	1554.15	2216.52	123039	0.89	75.794	1317.76	1494.76	149160	0.898	84.527	1444.98	1863.4	200758	0.609	182.132	2035.6	1525.1
87432.4	0.335	141.597	1811.9	1347.09	107182	0.887	153.952	1232.29	1947.39	51031.4	0.965	119.687	815.402	1780.55	185881	0.931	56.283	1584.08	2728.32	401970	0.388	77.269	3607.97	1177.02	87461.7	0.944	79.87	1078.88	2218.95	106325	0.857	186.104	1248.6	1809.56
61017	0.897	144.979	924.373	2148.42	49562.2	0.725	176.952	927.129	2386.06	557178	0.244	107.405	5351.42	2250.15	134599	0.572	112.792	1720.23	1483.22	217935	0.979	118.374	1672.3	1130.27	111499	0.796	60.257	1326.83	2231.64	175205	0.617	179.304	1888.6	947.334
73897.6	0.818	170.11	1065.61	2604.93	72669.6	0.596	191.525	1237.37	2800.97	55786.4	0.96	152.494	854.409	1577.04	108866	0.884	124.591	1243.86	1672.48	111698	0.716	69.784	1400.28	878.312	158963	0.958	80.726	1443.78	2475.92	105788	0.749	182.339	1332.23	1270.1
69963.2	0.691	149.983	1128.08	2941.92	146702	0.457	174.299	2007.74	2519.2	78270.1	0.97	155.655	1006.83	1850.27	129263	0.497	118.513	1808.39	1866.76	290494	0.955	151.937	1954.88	2174.32	146188	0.522	87.989	1876.48	992.634	149170	0.96	173.06	1397.53	1744.6
116060	0.617	152.434	1537.41	2227.16	190831	0.623	125.012	1961.69	1410.91	101128	0.919	161.603	1176.1	1487.15	71105.4	0.865	105.921	1016.39	2090.5	354299	0.911	129.981	2210.43	1600.14	95843.2	0.771	102.075	1250.02	942.947	85708.6	0.913	174.805	1086.24	1685.47
122871	0.881	153.77	1323.99	1826.61	89341.8	0.736	118.2	1234.93	1059.98	262450	0.881	78.754	1935.33	1260.2	184615	0.954	132.557	1559.16	253.765	188309	0.966	76.763	1565.47	1180.44	120573	0.85	102.01	1334.89	1098.65	121751	0.727	175.877	1451	1957.67
78111	0.894	138.816	1047.54	2085.71	193371	0.864	112.002	1676.95	648.315	152426	0.778	120.101	1569.03	2620.53	126285	0.897	117.282	1330.28	380.961	88915.5	0.889	67.438	1120.99	1379.7	214690	0.819	117.949	1814.57	1604	287996	0.863	183.889	2047.68	1817.7
84296.4	0.629	157.913	1298.11	2199.2	46270.4	0.72	97.074	898.475	458.915	306233	0.414	119.013	3046.99	2163.92	67463.2	0.955	101.252	942.207	509.754	417733	0.615	113.499	2922.39	1185.79	324379	0.865	119.423	2170.62	2013.11	58535.4	0.952	167.536	879.15	2154.11
125555	0.618	159.687	1597.82	1722.14	74375.8	0.643	110.496	1205.23	856.708	123336	0.733	69.093	1453.76	2394.84	81167	0.933	108.403	1045.43	631.709	200466	0.555	122.759	2129.7	1774.7	210167	0.96	102.847	1658.52	2487.21	90607.8	0.898	165.747	1126.02	2376.42
61449.9	0.873	153.58	940.257	1367.3	102296	0.709	124.415	1346.32	1745.47	164180	0.748	156.811	1660.88	2155.59	57875	0.887	97.351	905.313	651.026	116038	0.763	93.651	1382.59	1789.71	82200.1	0.92	124.328	1059.66	2329.87	91709.6	0.953	164.725	1099.63	2516.35
86018.3	0.8	144.443	1162.07	1096.99	99245	0.708	111	1326.97	454.33	145276	0.936	182.25	1396.67	2751.72	91365.3	0.504	112.197	1509.2	991.904	141918	0.643	85.753	1665.17	2262.73	66812.4	0.924	83.257	953.318	2434.43	233112	0.54	176.384	2328.21	2153.04
124035	0.485	111.29	1792.71	1309.41	46789.7	0.813	108.525	850.454	862.503	164741	0.706	179.927	1711.85	2584.2	52657.5	0.641	111.016	1016.09	1014.5	161456	0.966	79.102	1448.98	2050.57	70154	0.854	93.735	1016.3	2254.49	80090	0.797	167.139	1123.46	2161.42
133501	0.642	124.054	1616.93	1795.06	99940.4	0.844	106.522	1219.99	1038.63	53515.7	0.823	167.337	903.751	2279.08	84681.8	0.824	112.224	1136.35	1784.06	70453.7	0.857	59.948	1016.54	1563.49	91643.2	0.956	136.87	1097.37	1577.36	287787	0.907	162.931	1997.13	2382
75840.8	0.871	143.209	1045.94	2123.35	84269.7	0.663	122.203	1264.21	1162.3	145668	0.905	166.818	1422.01	1922.44	46775.3	0.966	91.363	780.17	1088.28	151812	0.854	67.116	1494.31	1822.58	67670.9	0.95	116.584	946.354	2010.59	54792.7	0.969	149.076	842.846	1035.64
36227.3	0.938	163.162	696.805	2343.66	119571	0.87	99.135	1314.26	965.991	155098	0.892	171.977	1478.52	1720.47	41585.1	0.923	92.54	752.334	1270.14	243444	0.767	121.351	1996.64	1846.3	49532.4	0.885	121.976	838.443	2525.87	333018	0.595	163.332	2652.27	829.836
121245	0.521	124.633	1709.43	897.956	87403.8	0.911	130.473	1097.97	1730.21	122214	0.849	160.795	1344.72	1062.81	63830	0.809	98.078	996.001	1504.59	206252	0.72	157.37	1897.5	2270.42	276453	0.799	127.44	2085.33	2351.04	133681	0.676	150.596	1576.88	1713.82
160878	0.449	138.771	2122.61	1483.32	96602.3	0.942	114.316	1135.44	1607.8	137048	0.526	118.46	1809.79	1874.92	123581	0.893	92.511	1318.87	1806.71	143819	0.631	166.97	1692.24	2213.15	106966	0.907	159.153	1217.13	910.483	253064	0.563	157.136	2376.7	1493.37
142216	0.807	154.154	1487.84	2057.27	108035	0.639	121.918	1457.62	1312.31	132089	0.429	120.294	1967.07	2298.28	145689	0.845	102.145	1471.63	2129.6	48458.9	0.741	160.31	906.561	1989.08	90120.2	0.968	161.188	1081.52	1062.01	89278.3	0.835	155.936	1159.28	1234.72
91761.2	0.865	160.401	1154.89	2031.13	163300	0.724	134.976	1683.62	1812.72	122187	0.505	97.2	1743.88	1679.93	76832.8	0.708	141.642	1168.11	570.881	23404.2	0.939	159.105	559.607	1824.68	99535.6	0.948	146.787	1148.51	1243.14	90179.8	0.958	146.957	1087.85	1752.47
102987	0.961	169.099	1160.47	2065.5	104382	0.872	98.307	1226.39	1315.1	131910	0.483	115.938	1851.93	2422.87	62664.5	0.76	135.087	1017.99	765.426	330107	0.351	91.423	3435.38	1589.57	61717	0.922	157.034	917.329	1403.48	356849	0.734	145.202	2470.98	1235.14
45423.7	0.963	172.981	769.801	2063.13	106023	0.822	154.831	1273.36	1242.02	68573.2	0.344	108.136	1583.03	2583.59	58740	0.878	122.554	916.677	942.263	92031.1	0.932	86.253	1113.69	1275.81	183942	0.734	146.041	1774	1612.84	67095.3	0.941	121.116	946.805	1217.33
60584.1	0.957	168.134	891.941	2111.21	98364.1	0.855	159.075	1202.12	1212.61	153887	0.491	89.053	1984.4	888.056	83479.9	0.735	111.637	1194.48	1024.09	68404.4	0.893	116.549	981.043	2226.11	112920	0.904	166.195	1252.65	1704.19	55949.2	0.941	137.224	864.371	1635.93
63623.9	0.976	157.027	904.949	943.055	155103	0.831	157.662	1531.49	1861.03	182951	0.481	91.002	2187.35	696.626	44544.4	0.888	114.912	793.988	1146.45	180520	0.415	112.637	2339.01	1961.94	76200.1	0.959	173.135	999.164	1862.06	123928	0.673	140.322	1520.87	1360.17
100198	0.875	155.345	1199.84	1065.53	92058.7	0.8	168.739	1202.41	1794.66	90469.2	0.784	113.682	1204.52	1473.18	82186.9	0.909	123.689	1066.06	1356.13	84622.3	0.952	100.5	1056.66	1722.53	59224.7	0.909	142.2	904.72	1956.37	113592	0.837	178.221	1306.07	1804.92
82180.1	0.979	155.619	1027.22	1136.42	98225	0.782	164.601	1256.38	1171.03	56739.1	0.867	81.893	906.677	1463.27	78071.2	0.83	116.14	1087.31	1600.5	93486.9	0.951	87.189	1111.42	1367.47	73569.4	0.946	152.889	988.793	2100.09	114557	0.896	165.705	1267.68	2057.14
58304.3	0.934	166.192	885.824	2132.13	71037.6	0.894	150.467	999.38	1107.14	106275	0.485	103.696	1659.45	1901.36	49060.8	0.94	104.608	810.003	1717.94	125821	0.749	69.811	1452.98	815.311	129831	0.897	153.256	1348.32	2298.58	223004	0.667	153.916	2049.27	2352.43
93281.1	0.947	167.395	1112.72	1362.97	431511	0.804	137.901	2596.92	1490.78	101252	0.426	107.262	1728.24	1752.4	67508.7	0.864	98.713	990.764	506.852	281731	0.534	77.855	2573.74	1176.61	89778.6	0.975	147.886	1075.73	2430.52	122562	0.94	156.795	1280.17	2583.72
158261	0.625	174.816	1783.95	1217.84	207670	0.807	105.924	1798.46	1327.22	116105	0.434	92.763	1834.07	1838.31	37660.6	0.83	93.396	755.324	719.951	154028	0.779	106.499	1575.9	1723.32	77834	0.959	164.012	1010.14	2232.6	105560	0.926	183.921	1197.08	1902.85
139705	0.838	179.768	1447.29	2343.4	147092	0.809	162.982	1511.89	1107.6	80344.8	0.623	119.953	1272.75	1747.77	55635	0.922	98.618	870.816	872.69	84733.6	0.713	111.286	1221.79	1743.05	114185	0.916	151.627	1251.29	2069.5	175315	0.966	143.843	1509.84	540.442
111741	0.92	130.768	1235.28	640.175	106765	0.711	169.757	1373.25	1773.21	86319.7	0.744	103.505	1207.6	688.427	46684.3	0.835	96.392	838.272	1148.55	206038	0.872	141.486	1722.67	2063.29	118542	0.781	165.569	1381.44	1766.06	201058	0.932	169.091	1646.35	1027.32
128479	0.925	141.241	1321.27	850.592	112264	0.783	164.456	1342.38	1067.22	87147.8	0.738	121.424	1218.37	1031.12	60852.5	0.839	102.827	954.504	1369.82	343227	0.889	85.752	2202.11	1190.26	45498.5	0.812	141.351	839.042	1518.1	170752	0.679	162.078	1777.82	722.544
113761	0.956	137.323	1223.01	1015.22	184294	0.789	170.835	1713.35	1716.26	72045.9	0.599	111.217	1229.54	360.305	192137	0.707	86.995	1848.22	1843.62	53521.8	0.701	123.905	979.484	2260.17	34947.8	0.951	147.313	679.535	1412.33	110696	0.887	163.388	1252.24	1350.67
104748	0.956	135.254	1173.62	790.316	90009.4	0.936	146.121	1099.36	1650.01	35163.7	0.732	89.174	777.003	794.829	174017	0.87	148.937	1584.97	857.942	62562.6	0.955	119.464	907.401	2001.99	142173	0.825	150.191	1471.28	1272.6	96909.3	0.88	157.886	1176.13	1806.05
36698.7	0.946	131.935	698.044	977.533	133748	0.757	151.636	1489.75	1008.74	18539.1	0.895	96.815	510.166	989.205	137412	0.585	170.294	1718.75	1320.46	165044	0.459	113.259	2126.33	2179.81	378647	0.695	157.112	2617.14	1852.57	89068.8	0.881	151.902	1127.07	2230.48
85008.2	0.958	160.751	1056.09	1231.07	101257	0.83	119.966	1237.8	963.867	62224.3	0.412	129.249	1378.34	1288.81	112864	0.915	171.396	1244.96	2134.54	348569	0.788	141.956	2357.79	829.482	233077	0.615	149.761	2181.6	677.303	333728	0.755	143.217	2356.41	2209.3
58814.1	0.942	138.284	885.553	1537.16	151728	0.834	132.933	1512.2	1594.65	84788.2	0.836	103.117	1128.94	2268.5	73336.3	0.951	158.865	984.433	2622.4	343348	0.496	72.802	2950.32	805.441	118782	0.85	137.479	1325.52	1063.45	68124.3	0.937	114.49	955.802	288.421
60180.1	0.922	143.695	905.771	1543.04	145107	0.888	164.073	1432.68	1893.37	60639.3	0.739	58.301	1015.54	1699.38	69593.9	0.907	147.492	982.176	1516.89	52436.9	0.812	70.109	900.988	997.596	98086.3	0.892	143.845	1175.5	1284.84	128162	0.944	113.991	1306.18	662.458
118936	0.971	150.876	1240.52	1986.21	61848.4	0.853	174.848	954.501	2170.24	67495.7	0.628	60.566	1162.54	1378.4	57428.8	0.918	144.662	886.743	1825.87	179584	0.429	89.902	2293.99	1325.72	88024.8	0.964	149.572	1071.27	1425.82	141476	0.865	141.045	1433.33	1161.65
81593.3	0.923	146.372	1054.18	1638.91	54819.8	0.817	178.048	918.148	2271.03	69481.4	0.538	106.622	1274.4	1575.62	65286.9	0.962	150.797	923.63	2248.4	98382.9	0.944	83.789	1144.43	561.975	134788	0.776	147.086	1477.58	1907.66	137951	0.876	148.203	1406.88	1345.67
141466	0.861	154.071	1436.94	1806.11	49089.3	0.878	154.482	838.276	1277.71	99720.9	0.878	45.958	1194.54	504.598	95781.5	0.777	152.148	1244.32	2532.68	221607	0.536	111.639	2278.76	1448.65	35704.7	0.958	146.215	684.461	2037.66	297603	0.702	156.111	2308.01	1963.4
54023.6	0.966	152.092	838.292	1652.5	111485	0.703	148.282	1411.74	732.549	50497.1	0.778	96.259	902.92	1248.56	142092	0.837	159.398	1460.22	2836	96639.7	0.926	109.202	1145.31	1360.92	41464.7	0.783	143.787	815.799	2153.24	136148	0.629	151.887	1649.86	2036.74
328355	0.776	167.123	2306.24	1511.59	119858	0.859	148.754	1323.79	1037.74	99249	0.747	61.68	1292.16	876.273	130374	0.899	159.508	1349.94	1598.19	112654	0.805	125.648	1326.21	2007.87	265690	0.885	132.793	1942.65	917.723	334129	0.508	137.346	2875.42	2377.81
342851	0.776	134.338	2356.33	1453.35	92559.4	0.841	157.994	1176.31	1277.06	137405	0.838	75.816	1435.32	1255.53	69029.3	0.662	142.558	1144.98	2022.73	72326.7	0.837	136.245	1042.2	2342.91	182806	0.548	143.075	2047.36	1666.62	132542	0.774	130.168	1467.34	2628.82
139974	0.862	156.395	1428.54	1285.71	79800.3	0.753	152.468	1154.27	1573.19	126416	0.735	98.042	1470.58	1885.89	118673	0.944	159.74	1256.8	2511.18	107192	0.88	117.73	1237.53	1695.41	108277	0.957	141.793	1192.59	1114.08	231200	0.876	112.609	1821.39	1034.45
91761.2	0.923	136.301	1117.47	1679.38	122334	0.664	163.276	1521.3	1846.92	123015	0.796	90.843	1393.31	1586.1	184388	0.818	154.701	1683.15	2135.56	69433.7	0.944	169.858	961.321	2062.18	197133	0.628	150.416	1986.11	1721.83	79188.5	0.975	116.585	1010.36	806.27
236218	0.781	147.068	1949.14	1692.23	77268.8	0.688	146.579	1187.8	1375.18	83648.4	0.953	110.43	1050.43	1375.33	115877	0.925	157.165	1254.91	1707.28	116251	0.703	73.762	1441.18	644.145	182013	0.569	129.675	2004.47	830.737	229834	0.726	124.691	1994.39	1453.06
133250	0.907	143.923	1358.97	1414.06	72818	0.74	150.575	1112.27	1166.49	51672.5	0.911	93.398	844.145	1298.67	91811.5	0.915	157.511	1122.97	1991.51	240366	0.71	93.735	2062.14	1065.89	225637	0.901	163.677	1774.06	1767.81	104641	0.95	147.514	1176.75	1965.25
132981	0.969	125.059	1313.22	2232.35	55830.5	0.807	148.86	932.626	995.66	140575	0.679	111.706	1613.05	715.178	115941	0.82	157.969	1332.78	2315.35	213549	0.591	112.131	2131.72	1521.57	110576	0.572	171.911	1559.27	2085.48	248966	0.888	133.525	1876.63	1557.11
158136	0.869	141.328	1512.44	1995.94	94219.2	0.569	152.059	1443.09	1592.29	63782.6	0.957	86.799	915.23	1607.42	85537.7	0.586	147.877	1354.19	2677.59	126831	0.802	96.988	1409.86	1390.49	262865	0.863	186.792	1956.64	2534.02	155272	0.968	137.161	1419.82	1941.72
80015.7	0.962	153.324	1022.58	1685.41	98058.1	0.645	156.999	1382.04	1894.72	37407.6	0.887	118.721	728.183	1505.23	67190	0.944	127.053	945.559	1845.17	92531.9	0.921	73.531	1123.52	675.444	113557	0.801	182.485	1334.38	2393.68	78205	0.93	176.589	1028.04	1896.69
78380.3	0.698	150.658	1187.57	1405.23	93523.8	0.574	165.574	1430.56	2148.15	153388	0.759	109.937	1593.69	1955.51	42614.1	0.952	134.162	749.925	1560.79	111383	0.842	75.051	1289.3	485.047	102305	0.807	153.905	1262.07	1698.04	71730.4	0.943	160.062	977.829	2226.31
98773.8	0.802	165.597	1244.43	1069.72	96287	0.719	179.735	1297.42	2438.33	61805.8	0.933	113.399	912.267	1188.07	143431	0.962	139.773	1368.68	1318.49	130058	0.845	82.556	1390.51	756.853	142828	0.97	158.587	1359.95	2054.16	87921.4	0.932	179.539	1089.02	1905.67
116984	0.827	167.475	1332.96	757.972	46520.8	0.869	180.421	820.234	2706.68	71084.2	0.456	119.379	1399.77	2401.48	37023.2	0.944	132.773	701.995	841.83	80672.1	0.949	90.851	1033.75	935.416	117729	0.954	170.797	1245.07	2703.88	145073	0.842	164.846	1471.18	2308.61
58843	0.764	177.08	984.109	2067.65	53772	0.719	176.862	969.546	2275.23	142943	0.557	135.396	1795.59	911.362	141765	0.882	120.743	1421.32	933.917	98039.8	0.765	96.444	1269.12	1001.83	91227.9	0.961	166.81	1092.21	2538.24	66612.6	0.945	146.015	941.03	2746.69
60045.4	0.88	175.631	925.744	1882.08	96027.4	0.541	193.33	1493.73	2887	98679.1	0.308	99.667	2008.08	1253.06	230517	0.836	126.935	1861.92	526.492	59335.7	0.75	109.637	996.971	1104.18	376496	0.87	177.364	2331.44	1365.61	74799.2	0.943	158.042	998.133	2675.76
105498	0.861	172.313	1240.69	1721.72	66633.1	0.657	188.59	1129.22	2629.47	115758	0.572	110.955	1595.17	1349.77	55471.1	0.901	122.051	879.727	1507.32	333788	0.898	117.802	2161.16	773.211	215225	0.619	189.479	2090.18	2215.82	193691	0.968	153.926	1585.4	2798.03
72829.8	0.916	193.776	999.703	1686.48	87394.5	0.741	180.28	1217.24	2460.67	88269.8	0.261	110.33	2059.72	1868.8	210384	0.745	121.502	1883.24	1773.86	186260	0.966	124.417	1556.74	1002.89	68243.2	0.908	126.555	972.063	1530.65	286020	0.809	163.309	2107.24	2279.81
89346.6	0.929	172.292	1099.54	1399.65	72632.5	0.973	153.62	968.431	1794.46	80024.3	0.252	115.011	1996.18	1922.3	94889.1	0.49	166.295	1559.41	1756.99	144375	0.917	125	1406.79	1637.35	63323.2	0.59	133.44	1161.04	1821.34	210256	0.987	146.293	1636.47	1704.4
107056	0.904	154.562	1220.19	1122.65	81905.1	0.685	160.808	1225.78	1935.78	98314	0.36	128.031	1852.72	1828.73	83470.8	0.815	189.169	1134.65	2228.93	66355.1	0.808	113.311	1015.94	1383.38	63674	0.908	156.705	938.827	2166.01	309696	0.62	146.228	2506.08	1805.2
68087.4	0.931	106.639	958.625	1572.78	258094	0.587	143.283	2351.5	1070.39	72562.3	0.703	113.63	1139.17	1474.84	85856.4	0.915	158.617	1085.63	2511.72	150931	0.96	141.427	1405.67	1868.31	133089	0.741	140.56	1502.31	2053.88	61813.6	0.891	152.931	933.846	2016.72
80564	0.793	113.982	1129.74	1311.17	166861	0.965	166.75	1474.32	2706.94						117389	0.78	161.884	1375.11	2835.25	124142	0.62	153.399	1586.02	2054	187819	0.871	112.804	1645.67	735.923	77922.7	0.898	177.286	1044.46	2510.99
112270	0.977	111.576	1201.94	1578.22	110576	0.913	145.898	1233.4	345.569						147665	0.893	148.086	1441.24	1849.27	295668	0.927	137.399	2002.1	2100.08	65400.1	0.903	113.943	954.08	1130.97	246927	0.949	148.27	1808.36	544.553
43778.7	0.86	130.554	799.813	1385.91	143800	0.687	156.5	1621.36	1893.32						35511.7	0.924	136.925	695.111	1358.16	174892	0.819	105.141	1637.76	1358.53	50852.4	0.833	116.115	875.678	1481.51	30278.5	0.945	165.97	634.44	1118.5
145842	0.691	146.859	1628.14	2195.5	102119	0.568	135.772	1503.15	1333.9						205859	0.527	142.509	2214.94	629.717	198620	0.869	117.917	1694.82	1821.51	125603	0.778	117.105	1424.62	1923.65	139955	0.97	143.895	1346.39	515.219
102044	0.91	156.184	1186.92	2040.16	44415.9	0.924	139.98	777.267	871.984						208827	0.827	136.226	1780.97	1035.76						106560	0.782	131.768	1308.66	2554.31	103602	0.97	134.535	1158.59	778.675
214449	0.564	128.403	2185.56	1480.09	48820.4	0.342	127.983	1338.92	905.056						46083.3	0.705	137.968	906.472	2033.97						120065	0.886	126.136	1305.14	2250.59	68852.8	0.883	141.794	990.02	1077.7
216883	0.569	138.356	2188.85	1342.83	122742	0.593	137.418	1612.14	525.155						225481	0.877	144.296	1797.32	2272.64						76043.2	0.926	112.618	1015.66	1910.23	206722	0.941	141.378	1661.51	1561.23
316907	0.706	146.391	2374.36	1407.99	84380.9	0.286	138.925	1924.13	891.862						64585.8	0.931	142.486	933.73	2355.85						87074	0.746	128.749	1210.72	1586.15	139053	0.656	147.19	1631.59	1888.47
185706	0.69	117.603	1839.16	1775.95	159499	0.929	138.13	1468.75	1399.03						90290.8	0.831	119.085	1168.76	1659.81						58440.1	0.915	109.135	895.767	947.654	223223	0.622	147.416	2123.66	2479.8
92665.4	0.907	142.673	1132.99	2777.63	48041.5	0.919	137.64	810.676	1125.62						81485.7	0.969	125.696	1027.76	1843.54						99544.8	0.952	123.01	1146.16	1239.9	108083	0.477	148.752	1686.54	2614.73
169728	0.623	130.682	1850.79	2166.29	114981	0.604	125.845	1546.46	894.238						121605	0.96	118.9	1261.58	1710.04											87602.7	0.611	157.229	1342.44	784.323
280940	0.756	146.131	2161.68	2465.12	264530	0.461	133.102	2685	1145.94						48596.4	0.951	124.61	801.232	1361.52											58936	0.947	151.386	884.228	1482.82
306595	0.685	103.89	2372.06	956.89	106765	0.555	133.167	1554.96	767.878						82132.2	0.847	138.017	1103.9	1757.86											155809	0.711	178.217	1658.92	1406.05
230735	0.458	113.118	2517	1287.45	231241	0.858	148.748	1840.24	1161.22						53294.9	0.968	131.489	831.676	2171.86											296347	0.424	184.635	2961.99	1405.15
125122	0.683	164.193	1517.2	2579.34	113247	0.854	163.666	1290.75	2077.63						149732	0.831	141.075	1504.45	2361.73											63425.4	0.968	178.498	907.59	913.652
110365	0.727	136.437	1381.51	1718.22	114842	0.925	177.81	1249.27	2434.11						167533	0.775	120.32	1648.48	1338.54											245797	0.67	179.689	2147.09	1361.9
88836.8	0.846	136.361	1148.42	1403.12	115750	0.858	154.321	1301.86	1759.9						82906.2	0.963	161.358	1040.03	1297.13											63853.4	0.835	174.941	980.07	1166.7
68558.7	0.794	131.502	1041.8	1072.17	114600	0.856	162.106	1296.96	2075.16						103157	0.965	159.397	1159.17	1156.82											121815	0.757	187.198	1421.74	1402.58
97302	0.761	118.036	1267.18	367.042	129900	0.437	138.266	1933.02	1255.65						87067.5	0.899	147.883	1103.21	867.367											181534	0.539	177.931	2056.5	1703.52
262797	0.473	133.389	2641.67	1816.85	132979	0.876	123.313	1381.43	738.829						56108.5	0.958	154.674	858.008	1012.52											277679	0.689	173.887	2250.24	2420.75
100948	0.606	124.176	1446.91	1177.98	109556	0.841	170.776	1279.52	1136.94						242135	0.687	156.295	2105.14	1456.89											123491	0.889	133.431	1321.17	797.675
198731	0.477	120.766	2288.9	499.812	53855.4	0.925	168.354	855.242	1175.83						70795.8	0.96	150.138	962.868	1507.04											82566.9	0.799	125.091	1139.84	1082.74
87105.3	0.815	134.423	1158.73	2102.77	53187.8	0.793	176.495	917.798	1271.08						93277.5	0.897	133.387	1143.23	1198.99											121979	0.852	131.39	1341.09	1320.65
110971	0.937	137.916	1220.22	2306.77	80338.1	0.305	162.936	1820.26	754.869						38261.6	0.781	135.066	784.465	1039.73											89806.4	0.866	139.283	1141.63	1588.93
82709.1	0.925	136.054	1059.81	1823.33	109371	0.798	172.167	1312.23	1200.63						102875	0.902	136.023	1197.49	839.208											78897.1	0.848	125.849	1081.41	972.857
120630	0.801	132.85	1375.34	1551.7	156309	0.536	193.362	1914.69	2102.39						79072.8	0.924	140.79	1037.07	1961.14											95170	0.956	149.737	1118.43	2428.33
122169	0.942	157.449	1276.78	1555.15	34438.6	0.824	186.673	724.853	1949.38						86402.8	0.972	133.015	1056.87	1780.28											29377	0.829	128.166	667.207	2496.41
308837	0.837	163.33	2153.4	1060.89	58973.9	0.769	183.001	981.802	1956.86						139370	0.753	126.648	1524.75	1603.49											41570.3	0.918	135.297	754.512	2442.66
156443	0.718	159.854	1654.67	602.099	42283.2	0.943	193.384	750.659	1955.26						78317	0.964	154.878	1010.46	1861.61
120851	0.747	146.307	1425.7	1240.86	61941.2	0.828	194.549	969.742	2028.43						87094.8	0.939	138.151	1079.35	1702.07
58506.3	0.955	109.207	877.337	2005.6	117605	0.816	141.81	1345.83	1186.7						78617.5	0.867	133.464	1067.2	1509.68
127738	0.777	119.061	1437.42	1714.26	52344	0.757	147.49	931.958	1342.62						100425	0.897	145.066	1185.81	1023.74
48155.6	0.812	122.408	863.124	1447.1	89314	0.344	152.708	1807.52	1401.04						116597	0.944	124.59	1245.7	1186
128383	0.624	141.787	1607.76	1153.31	91168.5	0.705	156.495	1274.62	1372.47						97757.4	0.447	109.456	1657.65	1898.51
64258.8	0.886	143.66	954.511	851.014	114730	0.797	159.865	1344.97	1334.7						52530	0.752	108.503	937.066	2062.15
140629	0.798	103.146	1487.98	1364.56	55023.8	0.708	141.95	988.48	1254.57						40938.6	0.612	107.413	916.712	1980.95
99351	0.889	108.777	1185.18	1060.55	59456.1	0.869	144.226	927.294	2005.64
128393	0.726	120.886	1490.47	742.285	234746	0.761	154.229	1968.47	2090.9
					81766.1	0.53	172.073	1391.77	1975.51
					127285	0.62	178.587	1606.49	1966.07
					61505.4	0.643	166.632	1096.66	1995.18
					63304.2	0.74	130.236	1036.51	1133.77
					133201	0.638	126.987	1619.47	1213.33
					92819	0.588	125.376	1408.23	1230.99
					166592	0.58	142.495	1899.85	1786.9
					140295	0.615	120.518	1693.66	1824.92
					70434.9	0.959	117.668	960.674	727.367
					105235	0.935	114.292	1189.28	798.941
					91140.7	0.745	148.041	1240.13	1089.41
					266440	0.626	160.204	2312.16	1486.34
					64509.7	0.947	142.951	925.345	1277.33
					88368.2	0.44	136.589	1588.07	1563.52
					148761	0.433	132.03	2077.15	1524.02
					76554.8	0.828	151.251	1078.17	1293.04
					99068.8	0.786	162.211	1258.74	1885.79
					115658	0.721	177.434	1420.21	2178.3
					117707	0.861	166.688	1310.85	1906.19
					149484	0.745	146.174	1587.86	1485.97
					136586	0.773	146.395	1490.12	1284.14
					133378	0.794	136.067	1452.69	1030.44
					123882	0.79	133.791	1404.05	878.74
					77324.5	0.897	137.765	1040.97	759.138
					66679.5	0.912	160.292	958.427	2029.39
					123873	0.783	187.046	1409.53	2579.41
					81821.7	0.801	175.585	1133.07	2363.16
					86161.3	0.917	179.296	1086.32	2286.64
					121193	0.738	173.454	1436.93	2153.85
					153453	0.715	155.376	1642.48	1897.85
					251242	0.527	151.613	2447.19	1706.44
					138348	0.731	105.623	1542.58	919.999
					64389.1	0.898	111.333	949.068	1334.9
					122241	0.763	93.766	1418.45	380.488
					63647.3	0.896	119.026	944.941	1637.8
					62636.6	0.913	127.678	928.644	1850.33
					93301.2	0.889	75.652	1148.71	414.038
					78789.5	0.88	99.084	1060.44	661.568
					63415.5	0.886	92.604	948.359	907.687
					84455.1	0.94	103.961	1062.32	1248.74
					62729.3	0.945	111.564	913.319	1548.12
					72836.5	0.736	92.02	1114.95	691.288
					51630	0.492	127.124	1148.3	1165.98
					40085.6	0.847	112	771.1	1475.87
					147426	0.861	132.473	1466.86	1870.13
					90955.2	0.911	150.686	1120.03	2238.83
					82220.4	0.88	176.235	1083.5	2474.93
					60003.2	0.847	175.188	943.727	2729.11
					44100.6	0.733	91.592	869.287	327.955
					106802	0.647	95.495	1440.08	663.668
					41476.5	0.816	108.45	799.226	1040.19
					90324.7	0.797	127.543	1193.72	1472.98
					36042.7	0.892	146.008	712.583	1839.64
					110326	0.764	167.159	1346.98	2217.07
					146730	0.806	193.042	1512.08	2741.42
					67857.1	0.938	107.751	953.282	1501.85
					50906.7	0.879	105.784	853.233	1743.99
					47976.6	0.953	111.851	795.566	1956.35
					114192	0.55	104.154	1615.61	1132.22
					548170	0.492	123.581	3740.87	963.191
					80968.6	0.793	86.379	1132.99	464.362
					52575.8	0.915	92.113	849.786	715.287
					113655	0.968	145.956	1214.78	2183.64
					94005.9	0.871	160.201	1164.8	2169.67
					153471	0.908	132.537	1457.03	1755.64
					243063	0.862	186.803	1882.71	1966.86
					160685	0.85	173.07	1541.18	1514.58
					249721	0.574	162.695	2337.51	1204.05
					544396	0.347	125.908	4441.72	1119.12
					254664	0.69	103.122	2154.19	763.304
					319164	0.601	118.509	2583.22	561.731
					84056.4	0.83	126.122	1127.89	1287.78
					90306.1	0.938	143.103	1099.71	1660.58
					92123.6	0.928	139.946	1116.73	2062.2
					318608	0.495	128.754	2842.88	692.648
					65335	0.961	145.555	924.424	1488.29
					252596	0.676	154.891	2167.59	2062.27
					84733.3	0.621	116.355	1309.04	624.417
					89851.8	0.767	130.511	1213.39	1063.92
					54263.4	0.755	142.764	950.511	1515.37
					52436.7	0.702	162.917	969.091	2322.04
					64973.3	0.482	149.265	1301.15	1910.48
					57443.9	0.923	138.196	884.561	1612.41
					160889	0.349	125.38	2406.8	1031.64
					134555	0.649	130.683	1613.52	347.867
					123066	0.522	117.755	1721.53	626.524
					166388	0.462	138.491	2126.96	1270.83
					122547	0.429	170.805	1895.65	1980.29
					116279	0.62	198.91	1535.02	2583.63
					93403.2	0.687	113.953	1307.08	688.135
					229247	0.84	167.334	1851.86	1213.9
					221736	0.593	141.286	2167.3	1860.68
					104707	0.92	171.266	1196.12	2416.08
					112616	0.572	192.498	1572.56	2800.27
					130577	0.352	154.453	2157.73	1980.89
					136957	0.591	186.429	1706.03	2627.72
					90343.2	0.753	168.428	1227.66	2705.74
					131634	0.491	149.252	1836.4	2192
					39825.9	0.957	138.481	723.113	1469.47
					255442	0.562	162.742	2389.71	1724.79
					96083	0.968	163.783	1116.91	1128.62
					168780	0.804	146.27	1624.58	918.55
					364145	0.516	176.326	2978.74	1643.43
					375690	0.698	179.069	2601.14	1796.88
					173092	0.571	138.139	1951.11	643.533
					169467	0.579	150.396	1917.71	559.614
					60819.2	0.729	156.331	1023.8	850.594
					75692.5	0.68	137.914	1182.95	1026.96
					93125	0.893	134.831	1144.44	1146.71
					92976.7	0.96	148.37	1103.26	1493.18
					67523.3	0.864	148.606	990.734	1678.03
					78233.2	0.901	147.594	1044.38	1697.12
					288462	0.521	142.125	2637.46	1384.55
					118671	0.962	161.635	1245.18	2003.18
					82072.1	0.873	164.021	1086.86	2133.24
					124309	0.757	163.974	1436.85	2542.28
					227235	0.522	133.476	2338.46	1210.32
					71621.8	0.827	124.36	1043.49	706.795
					238270	0.49	121.766	2470.99	516.833
					68534	0.939	117.013	957.606	304.184
					189189	0.622	125.382	1955.21	1001.93
					170922	0.793	135.39	1645.42	729.249
					90732.7	0.9	138.86	1125.39	973.466
					60902.6	0.851	133.32	948.598	1390.23
					214170	0.618	140.831	2087.24	1103.98
					82711.9	0.671	164.111	1244.24	2503.43
					136067	0.924	165.802	1359.96	2285.49
					89833.2	0.893	130.391	1124.4	1334.26
					82832.4	0.882	139.217	1086.32	1783.01
					77769.6	0.73	142.873	1157.32	1681.83
					176106	0.612	132.133	1900.95	1591.87
					149976	0.874	149.246	1468.09	1997.37
					78965.7	0.888	146.255	1057.4	2014
					93254.8	0.762	130.251	1240.36	2143.08
					115398	0.826	136.616	1324.78	1446.53
					75293.8	0.589	132.543	1267.52	1484.24
					53401.1	0.657	128.646	1010.97	1387.77
					101368	0.62	132.057	1433.79	1327.61
					58324.8	0.858	119.645	924.282	1262.46
					105893	0.864	144.747	1241.1	1384.55
					146452	0.676	142.717	1650.34	2066.32
					66456.9	0.828	138.38	1004.57	1342.08
					54717.8	0.73	150.235	970.215	1978.94
					93635	0.508	132.809	1521.84	1258.49
					65047.5	0.829	151.578	993.007	1960.9
					69442.7	0.852	129.978	1011.9	1704.27
					135853	0.552	144.645	1759.13	1830.61
					79243.9	0.703	121.177	1190.59	1334.08
					63063.2	0.858	125.268	961.146	1144.1
					44657	0.879	144.165	798.948	1992.39
					92902.5	0.518	149.213	1501.4	2060.22
					134453	0.937	162.852	1343.09	2231.57
					404305	0.265	157.597	4377.43	2156.12
					94580.8	0.581	157.865	1430.28	2011.2
					59919.7	0.886	152.219	921.736	1290.51
					73272.3	0.88	151.026	1022.7	1230.28
					81868.1	0.767	148.489	1158.47	1227.67
					99755	0.668	151.181	1369.49	1176.66
					59298.5	0.665	160.228	1058.24	1079.25
					59502.5	0.672	160.789	1054.94	992.345
					84112	0.717	164.59	1214.37	1984.53
					90491.6	0.575	171.038	1406.13	2164.97
					90742	0.64	168.62	1334.35	1893.67
					92049.4	0.43	161.665	1640.57	1759.58
					105940	0.632	168.101	1451.12	1646.59
					56989.6	0.673	160.626	1031.57	1571.45
					56238.5	0.626	151.694	1062.69	1491.7
					55506	0.824	148.516	919.949	1413.63
					164432	0.527	142.712	1979.41	1306.5
					131032	0.588	161.403	1673.82	1979.44
					79920.8	0.546	155.91	1356.43	1829.08
					83082.8	0.916	161.137	1067.5	1364.48
					45639.9	0.803	156.553	845.097	1379.4
					81645.5	0.585	168.502	1323.85	2118.22
					79030.6	0.655	160.846	1231.46	1312.84
					150949	0.712	167.075	1631.88	1260.92
					105031	0.66	165.818	1414.47	2015.59
					38221.8	0.898	160.413	731.298	1919.74
					39371.6	0.937	160.878	726.826	2054.66
					111494	0.689	169.661	1425.77	2137.38
					77148.3	0.715	149.249	1164.18	1980.55
					199473	0.618	139.591	2014.71	1905.63
					64834.2	0.898	123.132	952.489	1266.35
					83731.9	0.717	123.127	1211.48	1328.5
					131792	0.616	122.914	1639.47	1167.47
					73884.3	0.736	138.654	1123.07	1428.98
					142632	0.71	132.737	1589	1380.25
					135019	0.602	144.394	1678.86	1589.46
					113015	0.627	167.798	1505.38	2188.39
					55450.3	0.888	139.528	886.079	1949.02
					158673	0.641	125.23	1763.73	1322.83
					108833	0.652	123.668	1448.8	1677.82
					79243.9	0.865	135.851	1072.9	1815.16
					164181	0.509	135.449	2013.76	1834.28
					54180	0.458	127.413	1219.37	1238.51
					29301.5	0.769	125.809	692.127	1214.55
					162864	0.508	109.323	2006.78	1138.47
					155279	0.498	156.485	1978.7	1870.39
					81283.9	0.588	160.369	1317.97	1877.07
					109315	0.617	150.789	1492.11	1898.96
					56553.8	0.506	145.106	1184.91	1277.51
					83917.3	0.706	149.627	1222.59	1259.19
					148631	0.436	145.46	2068.8	1277.69
					95331.9	0.676	184.66	1331.23	2172.46
					114832	0.607	177.217	1541.55	2249.22
					148269	0.679	181.655	1656.72	2459.61
					33372.2	0.756	170.141	744.961	2295.59
					83045.7	0.682	166.697	1237.22	2048.71
					171581	0.757	168.771	1688.1	1427.38
					125867	0.892	135.622	1331.26	1302.33
					84149.1	0.609	142.783	1318.25	1400.91
					103835	0.699	142.322	1366.44	1848.08
					188151	0.571	137.301	2034.64	1367.91
					92976.7	0.738	141.706	1258	1381.06
					75905.8	0.792	165.279	1097.64	1959.85
					67254.4	0.846	161.833	999.49	2111.66

## Sheet: Summary parameters FERTILE MEN
	Subject 1					Subject 2					Subject 3					Subject 4					Subject 5
Morphometric parameters	Area	Circularity	Mean Gray Value	Perimeter	Coordinate X	Area	Circularity	Mean Gray Value	Perimeter	Coordinate X	Area	Circularity	Mean Gray Value	Perimeter	Coordinate X	Area	Circularity	Mean Gray Value	Perimeter	Coordinate X	Area	Circularity	Mean Gray Value	Perimeter	Coordinate X
Number of values	422	422	422	422	422	190	190	190	190	190	190	190	190	190	190	242	242	242	242	242	337	337	337	337	337
Minimum	13678	289	5773	44157	14012	16978	441	6964	48367	15952	16802	5	5973	50376	27701	26993	365	7258	60529	23341	25991	47	4089	58525	22187
Maximum	190927	977	17975	233605	202817	275369	972	21465	233461	286171	293219	969	17560	225413	284568	410342	976	20520	316334	282743	329549	979	17803	279788	294342
Range	177249	688	12202	189448	188805	258391	531	14501	185094	270219	276417	964	11587	175037	256867	383349	611	13262	255805	259402	303558	932	13714	221263	272155
Mean	55104	800	12187	92333	106322	96458	855.4	13157	117450	154901	77450	753.7	11013	106840	156340	132025	828.6	14001	140054	147805	104388	770.2	12678	125096	162041
Std. Deviation	31194	141.7	2476	31449	40448	47562	104.1	3132	33852	59080	35176	263.9	2262	27109	60729	74146	129.4	2490	47782	60879	47281	246.8	2253	35187	58083
Std. Error of Mean	1519	6.898	120.5	1531	1969	3451	7.55	227.2	2456	4286	2552	19.14	164.1	1967	4406	4766	8.32	160	3072	3913	2576	13.45	122.7	1917	3164

## Sheet: Summary parameters INFERTILE ME
	Subject 1					Subject 2					Subject 3					Subject 4					Subject 5					Subject 6					Subject 7
Morphometric parameters	Area	Circularity	Mean Gray Value	Perimeter	Coordinate X	Area	Circularity	Mean Gray Value	Perimeter	Coordinate X	Area	Circularity	Mean Gray Value	Perimeter	Coordinate X	Area	Circularity	Mean Gray Value	Perimeter	Coordinate X	Area	Circularity	Mean Gray Value	Perimeter	Coordinate X	Area	Circularity	Mean Gray Value	Perimeter	Coordinate X	Area	Circularity	Mean Gray Value	Perimeter	Coordinate X
Number of values	144	144	144	144	144	360	360	360	360	360	106	106	106	106	106	142	142	142	142	142	110	110	110	110	110	116	116	116	116	116	134	134	134	134	134
Minimum	26233	0.335	73.66	607.2	251.4	26965	0.265	75.65	596.6	270.5	18539	0.244	45.96	510.2	231.7	25887	0.22	56.28	583.6	253.8	23404	0.351	59.95	559.6	253.7	29012	0.393	60.26	622.2	294.5	29377	0.372	93.64	634.4	288.4
Maximum	383417	0.98	193.9	2642	2942	548170	0.973	198.9	4442	2903	557178	0.97	182.3	5351	2752	262896	0.972	189.2	2648	2836	417733	0.979	183.1	3608	2560	416862	0.975	189.5	2870	2814	356849	0.987	194.1	2962	2798
Range	357184	0.645	120.2	2034	2691	521205	0.708	123.3	3845	2633	538639	0.726	136.3	4841	2520	237009	0.752	132.9	2064	2582	394329	0.628	123.2	3048	2306	387850	0.582	129.2	2248	2520	327472	0.615	100.4	2328	2510
Mean	125638	0.8066	139.2	1383	1572	110503	0.7278	145.3	1377	1519	109704	0.7227	109.6	1399	1400	100290	0.8097	126.2	1243	1515	152726	0.7892	111.9	1548	1497	132229	0.8285	137.8	1391	1741	138249	0.8034	154.8	1459	1496
Std. Deviation	75085	0.1459	24.21	479.1	505.5	67964	0.1536	22.96	489.3	579.3	70884	0.1898	26.72	583.2	639.6	52227	0.1581	24.5	393.9	615.5	84924	0.1524	27.5	541.1	544.1	77632	0.1337	25.21	462.9	547.7	75224	0.1492	20.17	489.7	638.5
Std. Error of Mean	6257	0.01216	2.018	39.93	42.12	3582	0.008098	1.21	25.79	30.53	6885	0.01843	2.595	56.65	62.12	4383	0.01326	2.056	33.05	51.65	8097	0.01453	2.622	51.59	51.88	7208	0.01242	2.341	42.98	50.85	6498	0.01289	1.743	42.31	55.16

## Sheet: Apototic sperm
Area	Circularity	Mean Gray Value
145895	0.937	139.763
72125.1	0.474	137.22
87150.3	0.886	156.109
75443.7	0.746	146.619
115970	0.626	152.167
34013.6	0.851	186.918
177311	0.413	154.824
80897.8	0.7	156.006
72961.9	0.765	172.453
33869.3	0.687	166.529
58167.6	0.829	142.755
77617.7	0.552	145.69
214182	0.516	126.376
78214.1	0.775	131.117
89632.1	0.733	135.981
98481.8	0.915	107.268
95826.9	0.823	108.822
125685	0.688	116.551
76242.1	0.942	145.83
105715	0.95	127.477
49827.7	0.96	144.974
167519	0.758	103.069
166355	0.88	112.238
183574	0.684	117.371
761796	0.476	91.141
95172.8	0.713	107.071
205294	0.722	93.011
38562.5	0.903	106.926
42570.7	0.817	121.16
84073.2	0.8	139.394
52919.4	0.935	98.554
203269	0.609	119.786
111101	0.864	129.18
55545.7	0.761	109.966
65473	0.839	122.254
109367	0.715	125.561
119892	0.56	120.305
116722	0.874	117.743
100074	0.848	120.01
227883	0.936	113.643
144939	0.913	133.895
145903	0.753	123.832
202077	0.4	115.233
251514	0.569	119.243
111428	0.79	112.184
158368	0.9	112.426
225046	0.557	124.705
176978	0.714	131.293
285226	0.509	148.901
96749.2	0.908	142.002
132210	0.927	143.448
74377.4	0.892	129.352
122439	0.699	119.596
140885	0.766	118.213
115888	0.933	124.637
172814	0.906	125.567
99732.3	0.961	122.147
140121	0.88	130.827
235910	0.423	121.903
130072	0.837	121.75
99986.7	0.92	120.188
65258.5	0.952	129.465
165500	0.926	127.517
79060.7	0.939	124.932
181083	0.711	119.747
292582	0.748	115.791
132934	0.834	121.634
125020	0.845	112.95
175428	0.82	117.997
259787	0.39	133.581
129135	0.642	120.028
376579	0.91	127.557
129842	0.697	133.047
71218.9	0.675	151.491
116987	0.714	145.777
136873	0.594	151.182
123199	0.619	143.406
99387.2	0.581	153.961
267664	0.648	143.718
216364	0.634	130.133
161634	0.672	145.036
236255	0.747	131.112
69283.2	0.94	150.657
70914.6	0.951	147.587

## Sheet: Non-apoptotic sperm
Area	Circularity	Mean Gray Value
28458.7	0.94	73.037
16806.3	0.929	80.215
21464.7	0.928	85.581
13880.3	0.963	75.748
28045	0.768	75.472
34827.9	0.597	77.427
17526	0.96	72.228
24011.5	0.728	75.814
38042.6	0.8	106.97
30229.8	0.653	103.129
30557.4	0.629	84.804
51543.7	0.576	108.3
17663.9	0.957	106.131
54590.4	0.569	115.226
54284.4	0.724	117.262
20150.4	0.641	119.918
61485.3	0.715	126.697
36025.9	0.66	131.289
59089.3	0.632	117.489
19314.4	0.599	107.98
26252.3	0.622	110.08
28527.7	0.822	132.153
36224.1	0.978	136.415
36487	0.954	149.276
37590.2	0.929	132.366
51384.3	0.967	155.741
26691.9	0.861	134.416
21012.2	0.948	136.881
22158.5	0.783	134.359
23201.4	0.806	132.765
53181.3	0.965	101.325
28911.2	0.893	86.3
27226.3	0.977	90.951
29411.1	0.915	77.568
20146	0.968	80.264
19137.7	0.928	78.731
23438.4	0.571	74.304
39038.1	0.8	86.438
68720.7	0.852	98.744
31458	0.887	91.063
48053.2	0.791	89.873
46398.4	0.857	83.242
59796.1	0.931	71.034
35357.9	0.865	132.931
36836	0.757	132.336
37198	0.585	135.511
34112.5	0.617	131.705
26136	0.878	138.019
29842	0.91	137.994
46980.9	0.774	155.857
37324.8	0.628	153.873
28240	0.66	155.751
52563.5	0.695	164.26
35859.3	0.821	170.224
42850.7	0.919	165.584
26281.7	0.667	145.674
30071.8	0.564	156.144
30172.1	0.398	158.915
41254.4	0.939	119.825
33813.9	0.6	120.862
36286.8	0.759	119.361
24506.6	0.963	121.341
29439.4	0.733	118.824
20856.2	0.797	117.341
51037	0.79	143.775
48241.3	0.786	149.712
27516	0.963	150.489
51255	0.827	157.922
35309.8	0.608	152.594
52489.3	0.924	145.983
29997.6	0.883	148.172
33661.2	0.885	162.383
66328	0.547	157.966
41882.4	0.833	100.189
36967.1	0.89	94.394
36858.1	0.866	85.469
31559	0.83	76.839
33011.4	0.652	83.331
16983.2	0.888	89.979
47517.3	0.505	75.032
42131	0.955	147.653
34821.3	0.975	146.641
70789.7	0.805	136.535
49353.5	0.904	140.855
65700	0.928	88.64
36378.3	0.849	71.887
44992.1	0.905	77.178
37891.8	0.951	75.225
45620.1	0.863	94.039
50941	0.652	80.184
40648.1	0.951	100.957
43853.8	0.897	69.889
48446.3	0.875	78.933
22501.2	0.822	77.445
28380.6	0.947	74.149
18122.2	0.981	74.804
35088.7	0.913	85.94
33850	0.695	88.148
21580.9	0.951	76.721
10389.2	0.876	86.524
33841.2	0.499	91.995
64450.6	0.944	160.043
30993.2	0.852	155.424
45146.4	0.922	147.615
35472.5	0.956	144.599
110194	0.837	150.378
72632.9	0.563	152.038
49651.9	0.69	157.151
40793.6	0.865	152.686
14079.1	0.933	153.846
17755.9	0.933	148.146
28018.6	0.944	154.425
28720.8	0.944	153.318
32733.4	0.934	159.406
36937.9	0.95	156.098
40789.2	0.63	142.339
48430.6	0.453	141.014
52953.5	0.888	144.076
42324.5	0.833	134.162
36523.6	0.97	132.653
109231	0.514	135.595
42477.1	0.904	152.652
41064	0.947	150.191
41796.7	0.958	152.252
46659.8	0.905	149.451
51906.8	0.474	140.33
41064	0.854	133.134
24612.2	0.947	130.801
46262.9	0.877	136.312
53926.2	0.797	131.652
30317.1	0.864	135.81
65074.3	0.743	115.275
62274.2	0.688	98.208
19016.3	0.493	150.844
25741.9	0.954	144.38
62439.9	0.597	136.471
46324	0.735	139.58
36004.6	0.784	124.129
47161.4	0.858	125.826
34665.6	0.822	125.29
56639.1	0.727	122.539
38739.3	0.535	112.604
30081.6	0.933	69.897
40728.1	0.68	79.869
75607.4	0.902	137.593
67913.7	0.735	158.579
51527.3	0.861	156.973
36065.6	0.818	160.848
46223.7	0.812	168.143
49760.9	0.703	164.699
53634	0.755	168.051
72076.3	0.566	129.821
18378.9	0.927	129.809
30944.1	0.975	138.207
74283.2	0.932	134.697
43055.6	0.949	138.33
36169	0.739	141.857
30948.4	0.708	132.175
21161.5	0.598	129.203
26294.8	0.93	118.955
30324.7	0.87	128.809
28362.1	0.918	135.225
27734.1	0.866	124.821
69572.9	0.646	156.504
103025	0.795	159.168
57993.4	0.758	152.791
52371.6	0.793	154.628
40041.9	0.906	146.895
41747.2	0.925	141.091
39104.2	0.93	144.595
44220.1	0.777	140.779
80637.7	0.856	140.769
56139.8	0.885	144.358
60461.9	0.921	143.357
76128.1	0.848	142.076
46405.2	0.878	63.165
51176.5	0.851	74.69
35427.6	0.843	66.249
33853.1	0.895	73.804
44276.8	0.812	89.151
43090.5	0.818	72.827
21641.2	0.978	72.198
24467.4	0.918	71.45
51481.8	0.67	73.394
78526.8	0.834	93.759
17288.5	0.766	106.647
35541	0.837	161.891
24388.9	0.93	132.699
23250.6	0.664	143.413
26325.3	0.912	131.488
35392.7	0.886	135.606
16747.7	0.912	148.801
22906	0.947	161.812
45912.3	0.867	160.698
37473.1	0.921	120.071
60924.2	0.894	126.608
28484.2	0.834	135
41319.8	0.746	131.244
27380.8	0.955	128.277
28497.3	0.951	136.888
87668.3	0.516	130.523
69027.7	0.742	133.307
30678	0.911	150.722
23547.1	0.944	152.828
27402.6	0.718	159.825
39496.7	0.876	150.92
35998.9	0.875	155.486
40587.1	0.547	76.787
36116.7	0.691	87.273
37660.6	0.846	88.501
48341.6	0.947	70.576
42349.1	0.893	77.925
45075	0.649	90.206
43653.1	0.772	63.824
36827.6	0.91	75.888
41032	0.623	69.505
28972.7	0.916	74.257
35671.8	0.754	83.155
31676.8	0.694	85.362
52341	0.707	82.454
37390.2	0.857	145.171
37298.6	0.747	146.416
43138.5	0.577	133.363
29500.4	0.659	140.311
49715.5	0.694	141.692
46099.9	0.926	143.73
101443	0.727	116.027
93170.1	0.894	127.65
75472.9	0.966	123.32
67946.4	0.931	122.647
77314.4	0.94	98.227
143193	0.923	108.19
196341	0.732	135.974
82555.5	0.833	127.199
38208.6	0.876	89.322
71213.8	0.745	93.944
80355.2	0.949	98.788
71723.8	0.964	113.473
65679.9	0.753	108.035
49635.3	0.967	123.462
82083.3	0.922	129.096
87437.8	0.7	122.443
144534	0.564	102.604
75010.1	0.548	122.667
107760	0.739	129.401
133116	0.925	125.727
92027.4	0.922	133.268
78702.6	0.899	112.249
127044	0.786	113.123
156687	0.817	94.657
81186.2	0.799	102.043
