# Supplementary material for: Mitochondrial morphology in fertile and infertile men: image processing and morphometric analysis of the sperm midpiece
Source: Front Cell Dev Biol. 2025 Jun 10;13:1609081. doi: 10.3389/fcell.2025.1609081 (PMC12186058; doi:10.3389/fcell.2025.1609081)
Supplement: Supplementary file 3 [file DataSheet1.xlsx]

## Sheet: Semen characteristics and morph
Subject	Age	Sperm concentration (number of sperm/ml)	Motil a	Motil b	a+b	Morphol %	Alter of the sp head %	Alter of the sp midpiece %	Alter of the sp principal piece %	Tapering %	Cytopl droplet %	Combination alterations x2 %	Combination alterations x3 %	Teratozoospermic index (<2.07)	Categorization according to spermiogram (Who, 2021)	Fluorescence intensity	Area	Length	Width	Circularity	Roundness	Solidity
1	39	12060000	46	18	64	6	31	3	2	4	4	35	21	1.71	Oligozoospermic	16.2824	5.22329	3.99334	1.62449	0.567716	0.432995	0.866259
2	35	95570000	29	43	72	8	43	2	3	6	4	30	12	1.46	Normozoospermic	4.60282	5.62824	4.75776	1.50966	0.473305	0.326739	0.826848
3	31	55200000	20	46	66	8	31	3	2	0	0	39	25	1.81	Normozoospermic	9.13121	6.50042	5.13314	1.6194	0.4869	0.325174	0.845231
4	32	41420000	34	40	74	14	53	0	2	3	0	33	9	1.37	Normozoospermic	10.7312	5.30876	4.40466	1.53008	0.561984	0.356434	0.874019
5	47	30660000	24	32	56	13	52	2	3	3	3	31	6	1.3	Normozoospermic	14.5351	5.96612	4.51342	1.68943	0.584631	0.389083	0.892068
6	21	31630000	31	40	71	5	35	0	0	1	0	38	26	1.85	Normozoospermic	25.3171	5.58461	4.07591	1.76672	0.544894	0.456913	0.830918
7	42	88660000	15	40	55	9	48	2	2	5	2	28	13	1.45	Normozoospermic	23.5239	5.67493	4.68852	1.54607	0.503459	0.344512	0.837216
8	40	53370000	17	30	47	7	50	2	2	0	0	38	8	1.47	Normozoospermic	25.3312	5.53653	4.37321	1.61695	0.573149	0.400986	0.872294
9	40	75000000	37	35	73	10	40	3	3	2	1	24	27	1.72	Normozoospermic	52.6764	6.97027	5.16554	1.7313	0.530756	0.347427	0.870155
10	30	72000000	18	28	46	3	20	0	7	2	0	39	32	2	Teratozoospermic	34.1771	5.84765	3.9251	1.89182	0.556563	0.519781	0.839068
11	35	80000000	26	38	64	7	45	3	2	2	0	28	20	1.61	Normozoospermic	27.4155	6.58904	4.97541	1.68544	0.502121	0.348949	0.842186
12	31	48000000	1	2	3	7	26	2	3	2	3	36	28	1.85	Asthenozoospermic	18.1038	7.10697	4.99829	1.82247	0.42562	0.377705	0.784028
13	37	7000000	4	20	24	1	16	0	0	0	1	31	52	2.34	Oligo-Astheno-Teratozoospermic	27.4779	6.2647	4.03455	2.001	0.533237	0.547485	0.80079
14	50	12000000	4	26	30	7	37	1	2	6	1	31	22	1.68	Oligozoospermic	24.7635	8.51998	5.40819	2.00692	0.520798	0.393107	0.848526
15	36	1800000	2	19	21	2	22	2	0	0	0	28	48	2.22	Oligo-Astheno-Teratozoospermic	34.7609	6.55716	4.35455	1.90644	0.558266	0.461896	0.852985
16	30	28000000	6	29	35	6	32	4	0	5	3	38	18	1.68	Normozoospermic	26.6306	6.46933	4.43049	1.85458	0.519397	0.433665	0.831017
17	32	159000000	42	40	82	11	46	0	3	2	0	33	16	1.54	Normozoospermic	28.0951	7.61883	4.98238	1.96251	0.52413	0.422467	0.838569
18	39	35000000	15	43	58	7	35	2	3	3	2	28	28	1.75	Normozoospermic	32.5853	6.44334	4.45823	1.81712	0.579524	0.421249	0.867524
19	35	98000000	9	30	39	7	39	1	3	4	0	25	28	1.74	Normozoospermic	17.3084	7.03419	4.81813	1.86007	0.516204	0.397361	0.834699
20	30	108000000	7	15	22	6	31	0	0	0	3	40	26	1.86	Asthenozoospermic	22.7326	7.4326	5.103	1.87591	0.481642	0.39745	0.802238
21	36	2600000	27	30	57	5	29	3	2	0	0	30	36	1.97	Oligozoospermic	22.7491	7.73194	5.32642	1.85722	0.432658	0.36005	0.777729
22	37	14000000	0	3	3	0	29	3	3	3	2	13	47	2.07	Oligo-Astheno-Teratozoospermic	29.9798	5.99147	3.75232	2.03656	0.627453	0.575766	0.86068
23	41	10810000	16	42	58	6	52	2	4	5	0	18	19	1.5	Oligozoospermic	31.8548	6.44721	4.61564	1.79759	0.507273	0.41676	0.823839
24	31	1600000	15	57	72	8	46	0	2	0	0	20	32	1.76	Oligozoospermic	36.7546	7.05975	4.96184	1.79708	0.501705	0.383162	0.839701
25	43	88000000	20	32	52	8	40	0	0	5	0	32	23	1.7	Normozoospermic	13.7803	6.57357	5.07671	1.64987	0.414952	0.333884	0.778425
26	36	118600000	15	45	60	10	38	1	1	2	2	24	32	1.78	Normozoospermic	23.5845	6.52723	4.66482	1.79046	0.54759	0.409044	0.869369
27	24	68120000	26	36	62	15	60	0	0	0	0	30	10	1.35	Normozoospermic	43.0337	7.5933	5.21834	1.85785	0.54252	0.363107	0.878383
28	32	15000000	27	38	65	3	18	2	3	6	3	19	49	2.14	Oligo-Teratozoospermic	43.071	7.08398	4.77084	1.89905	0.526669	0.429372	0.830874
29	36	10000000	3	25	28	5	19	1	3	3	2	21	51	1.18	Oligo-Asthenozoospermic	49.0926	8.13136	5.25256	1.98039	0.544261	0.389632	0.869599
30	28	10600000	3	26	29	3	26	2	3	8	3	18	40	1.94	Oligo-Astheno-Teratozoospermic	30.1804	6.69299	4.95734	1.73573	0.474135	0.37182	0.820365
31	41	14000000	5	30	35	3	24	5	6	2	6	23	34	1.88	Oligo-Teratozoospermic	40.1687	7.3114	4.62333	2.03029	0.551218	0.461316	0.838611
32	39	52000000	23	26	49	9	36	4	6	2	3	29	20	1.6	Normozoospermic	43.6153	5.96333	4.22461	1.89272	0.650087	0.537704	0.885657
33	34	42000000	10	32	42	5	29	2	8	0	3	16	42	1.95	Normozoospermic	15.8431	7.25334	4.66445	1.96482	0.547951	0.438994	0.838881
34	33	36000000	1	18	19	3	16	3	5	2	8	15	51	2.14	Astheno-Teratozoospermic	19.8999	8.7903	4.80299	2.32969	0.572267	0.50528	0.857037
35	33	28000000	3	25	28	3	24	5	5	3	6	16	41	1.94	Astheno-Teratozoospermic	24.4628	6.83102	4.46074	1.93069	0.536552	0.451225	0.83486
36	39	22000000	10	42	52	7	39	3	2	0	3	21	32	1.78	Normozoospermic	25.8109	7.11373	4.61038	1.96455	0.55639	0.441615	0.852043
37	36	18280000	2	42	44	5	34	2	6	5	3	21	29	1.74	Normozoospermic	40.448	7.08693	4.38839	2.05263	0.630071	0.48841	0.888906
