# Supplementary material for: Mitochondrial morphology in fertile and infertile men: image processing and morphometric analysis of the sperm midpiece
Source: Front Cell Dev Biol. 2025 Jun 10;13:1609081. doi: 10.3389/fcell.2025.1609081 (PMC12186058; doi:10.3389/fcell.2025.1609081)
Supplement: Supplementary file 4 [file DataSheet2.xlsx]

## Sheet: Normal Proximal Flagella (NPF) 
Subject 1							Subject 2							Subject 3							Subject 4							Subject 5							Subject 6							Subject 7							Subject 8
Fluorescence Intensity	Area	Length	Width	Circularity	Roundness	Solidity	Fluorescence Intensity	Area	Length	Width	Circularity	Roundness	Solidity	Fluorescence Intensity	Area	Length	Width	Circularity	Roundness	Solidity	Fluorescence Intensity	Area	Length	Width	Circularity	Roundness	Solidity	Fluorescence Intensity	Area	Length	Width	Circularity	Roundness	Solidity	Fluorescence Intensity	Area	Length	Width	Circularity	Roundness	Solidity	Fluorescence Intensity	Area	Length	Width	Circularity	Roundness	Solidity	Fluorescence Intensity
23.5318	6.75457	5.73091	1.50067	0.288168	0.261855	0.673522	62.274	7.9023	6.54437	1.53743	0.404597	0.234924	0.81706	31.0027	5.61831	5.15468	1.38776	0.526335	0.269223	0.910554	41.712	6.5044	5.7377	1.44338	0.511884	0.25156	0.935586	46.8355	6.45284	4.78616	1.71662	0.552804	0.358664	0.858595	17.8541	8.71964	7.24683	1.53201	0.254108	0.211404	0.707304	63.2896	4.76086	4.07763	1.48658	0.660452	0.364569	0.935109	8.24691
16.965	4.91554	4.33932	1.44232	0.397774	0.332383	0.780947	15.7709	4.62527	5.55551	1.06004	0.371769	0.190809	0.80532	14.8067	7.8832	5.56434	1.80384	0.438283	0.324179	0.772238	61.0072	6.37073	4.49032	1.80643	0.512697	0.402294	0.852543	26.6547	5.56866	4.77986	1.48336	0.452825	0.310335	0.896266	49.2075	5.5782	5.76126	1.23278	0.443154	0.213978	0.929663	63.2145	6.21413	5.17851	1.52787	0.536563	0.29504	0.908812	25.6828
17.8244	6.99138	5.63954	1.57844	0.409808	0.279889	0.785707	41.2934	7.28929	5.73623	1.61796	0.515056	0.282061	0.844189	16.3542	5.53237	5.02573	1.4016	0.548547	0.278884	0.919683	47.5345	6.11292	4.82219	1.61404	0.610642	0.334711	0.91431	10.2382	4.4744	4.90477	1.16152	0.372672	0.236814	0.753497	17.1308	9.76806	7.20761	1.72555	0.336297	0.239407	0.724504	24.3284	6.22177	4.37596	1.8103	0.550739	0.413692	0.830275	8.24484
20.9981	7.22627	6.27418	1.46645	0.357639	0.233728	0.802035	12.2037	7.59293	6.09191	1.58696	0.284732	0.260503	0.7	14.3988	6.85197	6.17757	1.41224	0.320119	0.228607	0.905032	27.9836	4.53551	4.62617	1.24829	0.553978	0.269832	0.911009	80.6595	8.12191	5.14388	2.01038	0.717088	0.390828	0.940513	25.0589	5.57248	5.52476	1.28424	0.352541	0.232451	0.804411	25.2333	8.94499	6.72999	1.69229	0.340773	0.251455	0.714842	35.4184
26.8638	7.45734	6.99337	1.35771	0.353813	0.194143	0.751323	9.14933	5.94677	4.39696	1.72202	0.592709	0.39164	0.868256	19.3887	5.52664	5.45678	1.28954	0.457766	0.236319	0.88084	75.1377	7.40769	5.52807	1.70616	0.555803	0.308636	0.941276	25.7146	6.66482	4.84337	1.75207	0.493559	0.361745	0.813615	13.0156	6.8577	5.34888	1.6324	0.387357	0.305185	0.740947	75.8213	7.74952	5.40579	1.82526	0.517877	0.337649	0.835409	23.7788
7.67134	4.09056	4.98223	1.04537	0.351028	0.209819	0.782895	13.7951	5.22873	4.17169	1.59586	0.316047	0.382545	0.648508	16.4435	6.08427	4.37737	1.76972	0.52447	0.40429	0.879018	14.6891	7.72088	5.88001	1.67185	0.3404	0.284328	0.711921	44.5955	4.57944	4.38274	1.33038	0.467794	0.303551	0.891119	53.5439	4.30444	4.27297	1.28262	0.543643	0.300171	0.922825	19.5793	4.97474	4.24603	1.49176	0.554561	0.35133	0.8666	11.2485
10.0887	6.21986	5.16287	1.53391	0.332174	0.297104	0.720974	40.7474	7.0754	6.27663	1.43527	0.43055	0.228669	0.859031	32.1678	6.25996	5.03362	1.58344	0.595503	0.314573	0.931382	59.0782	5.61449	4.819	1.48342	0.581013	0.307827	0.919037	11.6176	6.73166	6.11292	1.40211	0.335792	0.229369	0.788767	10.1851	9.80053	6.62233	1.88429	0.297119	0.284537	0.690017	17.8036	5.95059	5.50464	1.37639	0.316449	0.250042	0.702355	9.13602
15.8248	8.20785	5.75274	1.81662	0.403426	0.315784	0.717589	11.844	2.85308	4.66771	0.778251	0.286735	0.166731	0.677397	39.5945	5.9907	5.13861	1.48437	0.511246	0.288865	0.926462	60.2064	5.34713	4.73751	1.43708	0.600451	0.303341	0.921356	30.5644	5.35668	4.82872	1.41245	0.429402	0.292511	0.8767	55.2446	7.05821	5.42529	1.65646	0.470018	0.305322	0.912367	48.2786	5.25738	4.84454	1.38174	0.56131	0.285217	0.895139	7.45009
39.1791	9.43578	4.57434	2.62639	0.340576	0.574157	0.707626	13.7037	8.15247	5.54064	1.87344	0.578679	0.338126	0.904353	19.6506	5.25738	4.7793	1.4006	0.553367	0.293056	0.913253	54.0753	6.49295	5.31344	1.55588	0.515151	0.29282	0.934066	12.6878	7.19953	4.38031	2.09271	0.357859	0.477755	0.689403	15.6209	4.2567	4.23935	1.27845	0.54809	0.301567	0.861449	17.0839	6.7603	6.15119	1.39932	0.467638	0.227488	0.869245	17.6055
13.3195	8.3568	6.39339	1.66425	0.390586	0.260308	0.760382	116.168	11.5975	5.98523	2.46715	0.643108	0.412206	0.89977	20.8052	6.78513	4.40979	1.95907	0.499827	0.444254	0.82293	9.54787	5.16571	4.95992	1.32607	0.402145	0.267356	0.784058	25.9367	8.50194	5.7585	1.87983	0.531625	0.326444	0.892453	10.2933	8.45038	5.65612	1.90225	0.50222	0.336318	0.769431	22.7197	5.3013	5.40899	1.24789	0.392905	0.230707	0.746839
31.7963	7.19189	5.88399	1.55626	0.495217	0.26449	0.86396	18.8346	7.90994	5.58578	1.80301	0.466116	0.322786	0.872459	13.9879	5.52282	5.32241	1.32118	0.486538	0.24823	0.912303	58.8975	7.63876	4.99376	1.94762	0.574986	0.390011	0.9168	17.6501	6.27142	5.03234	1.58674	0.431416	0.315309	0.708828	14.877	7.59484	5.73587	1.68589	0.331474	0.293921	0.712213	16.7797	7.73997	5.33498	1.84721	0.410942	0.346245	0.842707
15.3312	6.47576	5.20949	1.58272	0.395442	0.303815	0.780347	30.0255	6.51968	5.10254	1.62686	0.41061	0.318833	0.811119	22.9178	5.54956	5.03721	1.40274	0.540776	0.278476	0.939997	71.0665	6.63044	5.31318	1.58891	0.563719	0.29905	0.912963	12.2581	2.71558	3.69857	0.934842	0.45941	0.252758	0.840426	16.281	4.81815	4.4967	1.36426	0.455191	0.303391	0.748554	22.6834	6.84051	5.355	1.62645	0.473545	0.303725	0.824965
12.6576	5.84556	5.39388	1.37986	0.392392	0.255819	0.80089	15.5997	7.13651	5.74205	1.58245	0.345652	0.275589	0.701191	25.3201	5.35668	4.8186	1.41542	0.548055	0.293741	0.90106	55.6465	8.26514	5.35406	1.96552	0.632232	0.367108	0.935379	11.859	5.75772	4.70199	1.55912	0.578796	0.331586	0.867876	52.9682	4.80669	4.48091	1.36581	0.53349	0.304807	0.887831	18.7744	4.52024	3.86413	1.48943	0.528076	0.385449	0.783905
							16.8803	6.49104	5.46017	1.51363	0.376783	0.277212	0.728461	24.3941	5.32994	5.1085	1.32843	0.529503	0.260043	0.940839	18.9113	8.50576	6.27397	1.72616	0.498703	0.27513	0.874877	29.606	5.42352	4.42289	1.5613	0.630652	0.353004	0.920733	114.108	10.8929	6.16345	2.25024	0.674943	0.365094	0.951856	26.2968	3.97597	3.68592	1.37344	0.472492	0.372617	0.728609
							19.1291	5.44262	4.39598	1.57638	0.455085	0.358597	0.778051	59.4241	5.98497	4.95477	1.53797	0.575303	0.310402	0.925166	31.9326	7.42106	6.13237	1.5408	0.468171	0.251257	0.851446	45.369	6.77367	4.66028	1.85064	0.564942	0.39711	0.847855	16.9324	9.6363	6.88267	1.78264	0.355985	0.259004	0.850712	26.9485	6.49486	5.74298	1.43993	0.394514	0.25073	0.746898
							18.4119	5.79973	5.18828	1.42329	0.456058	0.274328	0.849986	45.6338	5.15807	4.1662	1.57637	0.650327	0.378371	0.947719	50.6978	5.37769	5.09507	1.34386	0.545452	0.263758	0.918161	35.7741	7.82973	5.00478	1.99192	0.690015	0.398003	0.948415	59.8816	6.47003	5.7218	1.43974	0.500818	0.251623	0.918033
							54.3719	5.35095	4.51417	1.50926	0.621062	0.334338	0.94169	26.9309	5.77681	5.26419	1.39723	0.515391	0.265421	0.943249	57.8091	5.64122	5.46432	1.31446	0.522326	0.240553	0.944826	30.7767	6.17403	4.71261	1.66808	0.585699	0.353962	0.886968	68.9595	5.75008	3.70334	1.97693	0.808204	0.533822	0.965838
							49.0512	4.28916	3.95544	1.38067	0.527192	0.349055	0.912823	15.536	5.30894	4.72346	1.43106	0.51312	0.302969	0.902891	52.6918	5.54574	5.08473	1.38868	0.533653	0.273108	0.904673	22.2594	5.70615	5.36406	1.35444	0.429601	0.252503	0.904769	73.9786	9.2028	4.9848	2.35062	0.532338	0.471558	0.89398
							13.1185	4.46295	3.97342	1.4301	0.354193	0.359917	0.706897	27.7515	6.23323	4.92966	1.60993	0.577511	0.326579	0.932039	44.4872	5.83219	4.99316	1.48719	0.533902	0.297846	0.908253	14.4143	9.96476	5.76805	2.19962	0.549561	0.381346	0.860346
							38.7837	8.38736	5.1885	2.05823	0.611797	0.396691	0.902033	41.1452	6.42993	5.15291	1.58878	0.544345	0.308327	0.905107	7.05009	12.3519	6.7848	2.31796	0.58786	0.34164	0.897212	8.34727	5.98306	4.89019	1.55778	0.308112	0.318553	0.73657
							26.2167	4.57371	4.53554	1.28395	0.37059	0.283087	0.841236	22.3673	4.99193	5.00784	1.26919	0.509318	0.253442	0.92026	10.7787	10.2245	5.7819	2.25155	0.436966	0.389413	0.853363
							88.9629	6.93981	5.90834	1.49552	0.543869	0.25312	0.955687	35.5609	5.31849	4.9278	1.37418	0.532383	0.278863	0.882586	9.3164	5.6374	4.8453	1.48139	0.473901	0.305737	0.83073
							27.4862	5.18099	5.17947	1.27361	0.326859	0.245896	0.726469	22.8978	4.65391	4.4361	1.33576	0.57319	0.301111	0.935688
							15.5264	8.86669	6.82257	1.65472	0.448777	0.242536	0.818222	17.1317	4.68447	4.93763	1.20796	0.500607	0.244643	0.91088
							13.24	12.7243	6.40361	2.52999	0.38923	0.395088	0.797582	16.4662	7.15561	5.37599	1.69472	0.537177	0.315239	0.836011
														30.0531	5.90094	5.11896	1.46774	0.499726	0.286726	0.872512
														58.6973	6.01934	5.02045	1.52657	0.56032	0.30407	0.94854
														21.0883	5.60303	5.24627	1.35982	0.448427	0.259198	0.886807
														32.2889	5.55338	4.92363	1.43609	0.543948	0.291673	0.929222
[truncated: 27 more columns]

## Sheet: Altered Proximal Flagella (APF)
Subject 1							Subject 2							Subject 3							Subject 4							Subject 5							Subject 6							Subject 7							Subject 8
Fluorescence Intensity	Area	Length	Width	Circularity	Roundness	Solidity	Fluorescence Intensity	Area	Length	Width	Circularity	Roundness	Solidity	Fluorescence Intensity	Area	Length	Width	Circularity	Roundness	Solidity	Fluorescence Intensity	Area	Length	Width	Circularity	Roundness	Solidity	Fluorescence Intensity	Area	Length	Width	Circularity	Roundness	Solidity	Fluorescence Intensity	Area	Length	Width	Circularity	Roundness	Solidity	Fluorescence Intensity	Area	Length	Width	Circularity	Roundness	Solidity	Fluorescence Intensity
45.845	7.77626	5.15921	1.9191	0.537251	0.371975	0.904386	22.6065	5.54765	3.64824	1.93614	0.488962	0.530705	0.835731	12.6223	8.43319	5.64748	1.90128	0.494887	0.336661	0.859144	86.079	9.61529	4.69374	2.60827	0.700466	0.555691	0.92871	38.327	5.44262	4.82439	1.4364	0.568563	0.297737	0.935653	18.302	10.5033	4.96668	2.69258	0.619806	0.542129	0.820345	18.7514	5.7157	3.67759	1.97886	0.401019	0.538087	0.715772	11.8528
11.2929	11.5059	5.81356	2.51993	0.528393	0.433456	0.765371	21.427	10.5644	6.48809	2.07319	0.473612	0.319537	0.827462	33.2067	3.06696	2.24812	1.737	0.80627	0.772645	0.927787	42.9006	4.82197	4.76605	1.28818	0.428222	0.270282	0.855352	13.1873	10.3467	5.7957	2.27303	0.572036	0.392193	0.858977	40.1833	4.61572	3.52702	1.66625	0.579717	0.472425	0.817521	13.728	4.93655	3.68143	1.70733	0.286238	0.463767	0.596791	10.8373
17.8522	6.48722	3.39506	2.43288	0.719481	0.716595	0.91588	43.2772	8.14292	4.74047	2.1871	0.475053	0.461367	0.748858	35.7259	5.14089	4.21803	1.55181	0.638634	0.367899	0.945557	47.1976	5.80737	4.61326	1.60281	0.523395	0.347435	0.900104	15.1525	9.10349	5.24569	2.20961	0.498384	0.421224	0.841631	19.4645	9.1837	6.33565	1.8456	0.505111	0.291303	0.785784	71.5204	5.86084	3.8503	1.9381	0.699222	0.503363	0.95682	31.3576
23.0796	5.9716	3.49906	2.17295	0.654986	0.621008	0.861432	83.3809	9.96667	5.01094	2.53245	0.629104	0.505383	0.934467	16.3553	8.56305	5.82084	1.87307	0.532848	0.321786	0.867228	51.6656	7.08113	5.47118	1.6479	0.464419	0.301198	0.812712	26.3341	9.90556	5.20856	2.42143	0.568215	0.464894	0.853335	94.4159	8.93544	5.16314	2.2035	0.579051	0.426774	0.891833	95.7443	8.49239	3.99551	2.70625	0.689845	0.677324	0.850449	34.0878
7.01147	6.15875	4.40852	1.77873	0.459256	0.403475	0.837989	73.1284	10.4384	5.79347	2.29405	0.47449	0.395972	0.834886	8.21445	8.90488	5.91164	1.91792	0.529607	0.324431	0.834168	10.1394	10.3047	5.41469	2.4231	0.48126	0.447504	0.804053	31.8075	6.38027	4.23356	1.91886	0.750943	0.45325	0.957444	83.1189	9.34984	4.90542	2.42683	0.416851	0.494724	0.68982	24.0391	6.89207	6.34915	1.38212	0.307369	0.217685	0.638535	26.3309
19.7881	4.13639	3.02294	1.74222	0.81366	0.576333	0.953135	32.2197	8.78075	4.9065	2.27861	0.593316	0.464406	0.900597	17.4694	6.11483	3.6346	2.14209	0.526114	0.589359	0.81924	28.9162	5.08359	4.00002	1.61815	0.57394	0.404536	0.903751	9.4359	5.28793	3.89639	1.72796	0.681208	0.443476	0.885372	56.1401	6.25805	5.26315	1.51392	0.511661	0.287646	0.838429	86.3259	9.72223	4.51246	2.74323	0.343591	0.607923	0.701433	24.0166
10.2263	8.3358	5.73067	1.85204	0.400313	0.323181	0.779743	100.419	9.11495	4.66361	2.48852	0.565393	0.533604	0.860698	10.129	7.25109	3.73251	2.4735	0.396876	0.662691	0.714192	10.4419	10.1519	6.69717	1.93004	0.442714	0.288188	0.843408	13.5792	6.88443	4.03069	2.1747	0.386334	0.539534	0.709995	56.007	8.50194	5.53492	1.95576	0.516628	0.35335	0.785809	26.6463	9.14169	5.33521	2.18165	0.553039	0.408915	0.861591	17.5306
8.45832	8.36253	5.11074	2.08336	0.317317	0.407643	0.650282	62.1748	6.81759	5.79747	1.49728	0.458365	0.258264	0.807053	40.7783	5.6164	3.74782	1.90805	0.733197	0.509108	0.980497	19.7393	8.75975	6.24834	1.78499	0.478304	0.285675	0.758997	9.0306	9.3613	5.39485	2.20936	0.647805	0.409532	0.847071	14.3778	10.3467	6.66239	1.97734	0.506501	0.296791	0.83844	29.9565	7.46689	4.90203	1.93943	0.619824	0.395639	0.909831	18.9503
82.1448	12.625	5.74024	2.80034	0.61967	0.487843	0.926429	21.9026	8.58597	6.10102	1.79183	0.426682	0.293693	0.785053	24.0095	3.80028	2.84072	1.70332	0.676477	0.599609	0.919593	49.5911	8.53249	5.03081	2.15948	0.683382	0.42925	0.927067	8.93677	5.40633	4.63694	1.4845	0.421993	0.320147	0.796343	90.1133	3.42216	2.35863	1.84736	0.879785	0.783233	0.954969	85.6122	8.14483	3.99924	2.59307	0.595079	0.648392	0.841057	10.6989
41.7724	9.57519	5.2907	2.30433	0.624059	0.435542	0.923984	77.8257	6.64954	5.09134	1.66291	0.409828	0.326616	0.819583	52.3995	7.89275	4.00098	2.51173	0.858428	0.627778	0.948806	24.7705	7.77244	5.06118	1.95531	0.524764	0.386335	0.915636	26.0616	5.55338	4.68978	1.5077	0.559823	0.321486	0.865219	50.8862	2.48451	2.30297	1.3736	0.577702	0.596448	0.846179	28.1636	7.18043	3.38925	2.69747	0.528175	0.79589	0.808081	40.0725
28.0611	8.34535	5.39593	1.96919	0.492991	0.364941	0.80132	33.7373	2.02809	2.05813	1.25466	0.542726	0.60961	0.844533	11.4572	5.8723	3.55887	2.1009	0.570266	0.590328	0.877694	9.22012	7.99014	3.56731	2.85183	0.530437	0.799437	0.774958	43.4478	5.50946	4.63233	1.51433	0.563669	0.326904	0.904105	14.6796	5.03012	2.81268	2.27703	0.561693	0.809557	0.788151	16.5293	4.42666	3.88401	1.45113	0.55854	0.373616	0.909198	11.8821
16.0146	7.06967	4.85993	1.85216	0.602828	0.38111	0.890332	27.2593	7.528	5.51805	1.73702	0.559053	0.314788	0.856305	23.1001	6.82714	5.41861	1.60421	0.449924	0.296056	0.872377	69.4379	9.90938	5.75739	2.19145	0.56833	0.380633	0.87401	31.7233	5.33567	3.30364	2.0564	0.659165	0.622465	0.87765	13.2736	8.12382	5.34358	1.9357	0.362517	0.362248	0.731116	25.7501	4.94419	4.22956	1.48837	0.418281	0.351896	0.742366	10.078
61.5858	6.41274	4.63959	1.75984	0.568725	0.37931	0.927368	42.9518	4.31781	2.84158	1.9347	0.690192	0.680852	0.911142	13.4238	4.66346	4.9532	1.19876	0.338982	0.242018	0.798953	58.3758	7.11932	5.82515	1.55612	0.48521	0.267138	0.882054	35.9273	5.7539	5.20783	1.40675	0.525801	0.270121	0.895926	28.9643	8.12382	5.13621	2.01385	0.655273	0.392089	0.887637	24.727	10.003	5.81434	2.19047	0.533656	0.376737	0.832023	13.4087
15.0811	7.39241	4.01535	2.34408	0.782043	0.58378	0.96884	35.4737	2.94283	2.06909	1.81091	0.872759	0.875222	0.945979	7.40989	8.99655	4.19944	2.72769	0.519591	0.649538	0.790237	51.4592	7.79726	5.33843	1.85968	0.553182	0.348357	0.939268	22.1589	5.78063	3.50522	2.09976	0.741553	0.599037	0.902908	95.113	11.1029	5.50221	2.56928	0.635633	0.466953	0.835705	31.8961	9.08058	4.5579	2.53664	0.613411	0.556537	0.869525	28.0127
101.42	19.1275	5.2635	4.62693	0.896833	0.879059	0.973325	33.3855	6.29052	4.68527	1.70947	0.468835	0.36486	0.836253	44.2959	8.84759	5.07	2.22192	0.526737	0.438248	0.787323	31.2785	7.86601	5.10851	1.96052	0.59695	0.383775	0.891269	27.776	8.63562	4.12308	2.66675	0.666887	0.646786	0.914551	13.8018	3.99889	3.25497	1.56424	0.679763	0.480568	0.882985	73.582	7.27401	4.06189	2.28011	0.767527	0.561342	0.950586	30.9214
38.5216	7.73233	6.90835	1.4251	0.439724	0.206287	0.898779	27.2363	7.29884	4.72951	1.96493	0.581482	0.415463	0.852744	27.2885	5.89712	3.70788	2.025	0.781345	0.546133	0.953822	42.3504	9.98004	5.2498	2.42047	0.58133	0.461059	0.920962	37.079	4.59471	4.56395	1.28182	0.478683	0.280858	0.837744	58.1919	6.68582	5.19238	1.63945	0.491274	0.315742	0.869274	65.8557	6.85388	4.94838	1.76353	0.55077	0.356385	0.84997	15.2846
11.2781	6.4834	4.09092	2.01787	0.531799	0.493255	0.822532	13.6414	5.69279	4.34954	1.66645	0.477928	0.383132	0.844715	11.2621	3.0746	2.13354	1.83484	0.729783	0.86	0.926885	53.7411	8.95454	5.10468	2.23349	0.580827	0.437538	0.846772	23.291	5.05304	3.34556	1.92306	0.591323	0.57481	0.830508	91.2795	7.48026	4.60214	2.06951	0.625064	0.449684	0.853284	15.402	4.06191	2.9743	1.73883	0.558563	0.584618	0.859741	15.259
9.95324	5.1046	4.46249	1.45645	0.403192	0.326376	0.783986	79.2784	11.7007	6.25728	2.38087	0.653287	0.380496	0.941746	11.9147	5.10269	3.38339	1.92025	0.696453	0.567551	0.953434	40.8393	8.11427	5.01279	2.06101	0.615888	0.411151	0.897265	65.572	8.39691	4.80018	2.22726	0.718575	0.463995	0.959625	12.1242	6.34972	3.55666	2.27312	0.658218	0.639116	0.901817	27.6058	5.57629	2.93561	2.41856	0.674281	0.823871	0.89038	15.0428
70.3703	9.91129	5.72767	2.20324	0.683661	0.384667	0.952731	27.938	7.41915	4.52953	2.0855	0.563246	0.460423	0.908453	26.4124	8.01497	4.03017	2.53215	0.623004	0.628297	0.821733	16.4856	6.34781	5.45672	1.48116	0.411219	0.271438	0.714378	14.3861	8.44274	5.06478	2.12243	0.541154	0.419057	0.897756	22.773	5.90476	2.99821	2.50755	0.666555	0.836349	0.891966	97.6189	10.8795	5.95283	2.327	0.552446	0.390907	0.861811	8.372
46.5451	12.4435	7.81925	2.02623	0.419174	0.259134	0.821793	40.671	6.39746	6.39934	1.27287	0.362594	0.198906	0.842132	10.7811	8.89152	5.85281	1.93429	0.504458	0.330489	0.903464	48.3399	7.29884	4.40488	2.10974	0.556166	0.478956	0.849805	13.0085	7.86601	5.04093	1.9868	0.343058	0.394134	0.714422	78.0239	8.395	5.06911	2.10862	0.650204	0.415974	0.934524	67.3031	8.85905	4.75716	2.3711	0.588386	0.498427	0.83941	15.7026
11.8627	6.59416	5.5949	1.50064	0.463577	0.268216	0.790251	30.4049	7.69796	4.62536	2.11905	0.519401	0.458136	0.903002	18.0626	3.69143	2.26586	2.0743	0.896366	0.915457	0.961213	59.7727	8.54586	6.08877	1.78705	0.528229	0.293499	0.932777	13.4882	6.0117	2.91515	2.62571	0.648438	0.900714	0.856016	102.023	9.62866	5.63684	2.17491	0.632793	0.385838	0.88838	36.2376	6.03653	3.4572	2.22317	0.843634	0.643055	0.935345	22.6361
94.5403	8.11809	4.15217	2.48937	0.815195	0.599535	0.97077	22.076	7.46307	4.84957	1.95941	0.414055	0.404037	0.761126	14.4973	4.67301	2.87852	2.06699	0.767502	0.718072	0.946066	14.2764	8.73301	4.4176	2.51702	0.63834	0.569771	0.870716	21.5657	7.37331	4.70709	1.99444	0.482126	0.423709	0.702703	22.7871	5.45407	4.01087	1.73138	0.446156	0.431673	0.746667	14.0686	9.07485	6.21633	1.85872	0.534158	0.299007	0.876349	16.8087
12.3658	6.92263	4.81393	1.83097	0.369406	0.380349	0.742828	37.4962	10.6752	5.04807	2.69252	0.527749	0.533376	0.799314	22.5644	6.12438	3.24728	2.40133	0.683185	0.739491	0.846397	65.4032	7.0945	5.37166	1.6816	0.532025	0.31305	0.867687	24.3109	5.6947	4.94816	1.46533	0.498678	0.296137	0.90721	13.1427	7.8431	7.12074	1.4024	0.332462	0.196946	0.743348	20.3438	8.66999	4.89591	2.25474	0.501394	0.460535	0.801129	14.3001
11.4494	5.36241	4.42382	1.54338	0.493725	0.34888	0.891429	17.5854	3.05359	2.74645	1.41563	0.726266	0.515439	0.919758	11.6091	9.45869	5.54663	2.17126	0.638883	0.391456	0.889068	59.8449	4.77804	3.61313	1.68375	0.723626	0.466008	0.924783	39.2561	5.64504	3.72301	1.93056	0.421179	0.518549	0.7662	99.6826	16.4653	6.36886	3.29169	0.626843	0.516841	0.913251	28.019	10.3753	5.49969	2.40201	0.687775	0.436754	0.873613	37.1841
7.05565	6.82905	6.08892	1.42801	0.378126	0.234525	0.727717	16.2434	9.1646	5.69936	2.04738	0.477726	0.35923	0.871832	6.9101	6.69155	3.56156	2.39219	0.419023	0.67167	0.8416	64.4631	7.4306	5.52813	1.71142	0.532082	0.309584	0.889778	15.8469	8.45611	4.50373	2.39061	0.495881	0.530805	0.695898	34.6689	5.2421	4.15687	1.60564	0.643201	0.386263	0.876437	64.5804	6.86725	4.80765	1.81869	0.628925	0.378292	0.935362	28.2828
9.05746	8.83996	4.50847	2.4965	0.322449	0.553734	0.612626								21.5904	7.82782	4.70231	2.11953	0.548487	0.450743	0.834402	57.821	5.5572	4.49719	1.57335	0.522099	0.349852	0.892228	26.7503	5.58202	3.39107	2.09588	0.668843	0.618058	0.869423	17.5769	4.85252	4.61251	1.33949	0.505118	0.290405	0.879543	65.093	5.83219	3.52496	2.10663	0.720494	0.597633	0.94085	18.1416
55.259	7.00474	6.01652	1.48237	0.441696	0.246384	0.893109								23.0784	5.48272	4.1284	1.69092	0.668705	0.409583	0.944874	80.3754	10.404	5.78192	2.29107	0.626596	0.396247	0.927556	36.3768	6.19312	4.55325	1.7318	0.616388	0.380344	0.885219	16.699	6.1091	3.17804	2.44753	0.519754	0.77014	0.802156	13.6846	8.71392	5.10527	2.17323	0.429981	0.425683	0.781403	14.3789
58.7514	9.38804	5.36274	2.22894	0.629446	0.415635	0.955769								10.0646	6.17403	4.91333	1.59994	0.366922	0.325631	0.665226	66.2605	9.0844	4.91615	2.35278	0.578109	0.478582	0.844413	32.1711	7.61393	4.65135	2.0842	0.527434	0.448086	0.870334	61.1959	13.2953	5.60148	3.02207	0.45534	0.539513	0.8101	56.2205	10.7573	5.27695	2.59555	0.63267	0.491866	0.927243	16.7375
22.7154	7.6082	3.54574	2.73203	0.750328	0.770511	0.93095								40.1304	8.34535	4.64301	2.28852	0.741116	0.492897	0.958544	68.0011	8.40264	5.52697	1.9357	0.633091	0.350228	0.949504	14.8319	7.34849	3.79911	2.46278	0.58749	0.648253	0.83164	49.2826	8.38545	4.89003	2.18336	0.428192	0.446491	0.738666	19.1265	8.18493	6.01943	1.73129	0.446069	0.287617	0.881258	10.4986
57.3101	7.33512	5.93536	1.57351	0.403538	0.265108	0.827623								47.2279	4.99384	3.05974	2.07807	0.863756	0.679164	0.963522	10.2996	6.56551	4.80577	1.73946	0.401415	0.361953	0.812094	10.0798	6.00598	3.49862	2.18573	0.562802	0.624741	0.849656	70.1165	7.83737	5.31147	1.87874	0.458506	0.353713	0.737268	17.7028	10.2951	4.69299	2.79314	0.696662	0.595173	0.860632	20.1275
														36.9514	5.37769	5.08033	1.34776	0.495289	0.265291	0.931371								14.5137	5.71379	2.76008	2.6358	0.707609	0.954973	0.891272	58.73	9.87501	4.69045	2.68061	0.536986	0.571503	0.882875	20.3561	8.26896	4.33685	2.42765	0.447669	0.559773	0.779899	30.1413
														26.9175	6.75839	4.69687	1.83208	0.539904	0.390064	0.845942								25.8376	7.43251	5.23376	1.80814	0.537376	0.345476	0.838884	20.8002	7.81063	4.91948	2.02152	0.386459	0.410921	0.716915	75.0947	10.2054	4.85859	2.67442	0.580079	0.550451	0.871281	12.8767
														11.2136	7.32366	4.67362	1.99519	0.356787	0.426906	0.724063								18.7764	4.24524	3.39248	1.59329	0.384004	0.469655	0.670285	20.8326	7.36758	5.44699	1.72218	0.466731	0.316171	0.862508	21.248	6.15302	3.98106	1.96788	0.525456	0.494311	0.822989	11.8359
														28.3849	4.78759	4.42211	1.37847	0.534652	0.311723	0.89027								23.1599	6.62662	3.96925	2.12566	0.555928	0.535532	0.817721	77.9435	6.76412	4.93131	1.74646	0.597927	0.354158	0.929537	25.9684	13.5817	6.45462	2.67913	0.59559	0.415072	0.872959
														37.5971	5.91049	4.81226	1.56381	0.44218	0.324964	0.850742								13.6036	11.1488	5.02214	2.8265	0.474563	0.562807	0.788439	14.2981	2.87026	2.60109	1.405	0.451587	0.540159	0.710974	14.5278	6.365	4.41536	1.83545	0.517129	0.415696	0.805072
														11.3403	7.63112	5.31298	1.82877	0.428444	0.344209	0.883582								13.4708	12.5142	5.39444	2.9537	0.703038	0.547545	0.898348	20.1087	5.27265	3.74101	1.79453	0.474558	0.479692	0.847713	18.7589	5.45026	3.14102	2.2093	0.523577	0.703371	0.777657
														12.2073	3.71244	2.6684	1.7714	0.561893	0.663845	0.85058								20.0728	11.1774	5.59	2.54589	0.662979	0.455437	0.889041	69.736	5.70042	3.5613	2.03802	0.823354	0.572269	0.968841	54.6016	9.03474	4.26463	2.6974	0.698191	0.632504	0.920697
														17.646	4.81242	3.46162	1.77008	0.532969	0.511345	0.801144								28.6631	5.74817	3.05829	2.3931	0.592559	0.782494	0.840547	64.5208	6.23323	4.83626	1.64102	0.577755	0.339316	0.910079	21.2429	6.79277	3.87237	2.23347	0.48896	0.576771	0.818925
														24.7983	5.99261	4.92467	1.54935	0.559664	0.314609	0.898625								31.7804	3.89577	2.99078	1.65851	0.674677	0.554542	0.885417	15.7465	5.48463	3.71016	1.88219	0.415061	0.507308	0.757184	62.5391	6.79086	4.41202	1.95973	0.65672	0.44418	0.921363
														7.85629	8.61079	6.41782	1.70831	0.433656	0.266181	0.752817								23.6412	5.84365	3.5741	2.08175	0.765404	0.582453	0.92517	16.6842	6.25233	4.86244	1.63719	0.43545	0.336701	0.840349	66.3542	5.53237	2.80915	2.50753	0.883152	0.892629	0.956421
														26.9128	5.69088	4.62065	1.56814	0.566473	0.339377	0.906326								14.3552	8.19257	5.37422	1.94095	0.522876	0.361159	0.85212	16.5934	7.1346	4.70202	1.93195	0.351471	0.410876	0.726424	59.4126	7.23391	4.97225	1.85238	0.57505	0.372544	0.912222
														48.4422	6.87106	4.28904	2.03974	0.640433	0.47557	0.904588								12.9864	8.82659	4.88414	2.30099	0.319464	0.471114	0.691606	33.1511	6.09382	3.40943	2.27572	0.615527	0.667477	0.82647	25.6457	7.07158	3.91988	2.29696	0.592479	0.585977	0.883349
														12.6868	6.55979	4.69917	1.77737	0.384549	0.37823	0.733504								18.7868	6.88061	4.42661	1.97909	0.565371	0.44709	0.841036								19.4733	4.89835	3.96302	1.57375	0.466628	0.397108	0.761015
														35.6842	4.89835	4.42747	1.40865	0.511254	0.318162	0.817791								25.1396	5.04731	3.53514	1.81787	0.496131	0.514228	0.863867								75.4699	9.39186	4.8022	2.49013	0.718155	0.518539	0.917794
														9.67559	5.78063	5.35767	1.37376	0.307296	0.256409	0.584928								10.0958	7.35613	5.00883	1.86992	0.429622	0.373325	0.816621								75.3185	6.13392	3.70773	2.1064	0.673775	0.568111	0.86205
														11.6267	9.04429	5.19345	2.21732	0.321676	0.426946	0.683307								12.0355	5.11606	2.78976	2.33496	0.569296	0.836973	0.806685								84.2808	8.36444	4.06704	2.6186	0.735684	0.643858	0.879253
														7.98409	11.6396	6.31696	2.34606	0.57304	0.371391	0.818011								33.5547	6.14156	4.70071	1.66351	0.54445	0.353885	0.919251								30.4069	5.95632	3.37083	2.24984	0.410288	0.667442	0.747245
														77.249	7.07158	4.96802	1.81235	0.672896	0.364804	0.971534								79.4125	6.22177	3.97598	1.99242	0.675595	0.501113	0.928337								32.6702	7.71324	5.15059	1.90673	0.387339	0.370197	0.802424
														15.0761	5.74817	5.41549	1.35146	0.458575	0.249554	0.893308								16.239	12.5027	5.98322	2.66061	0.616602	0.444678	0.932289								26.4705	10.045	6.33938	2.01749	0.265776	0.318248	0.644213
														12.5972	8.06844	4.48129	2.29243	0.630608	0.511557	0.881494								15.527	5.79782	4.94296	1.49344	0.416066	0.302135	0.77193
														10.448	8.41409	4.89801	2.18725	0.382355	0.446559	0.734885								29.9026	5.84556	3.80733	1.95486	0.544431	0.513448	0.84851
														16.0913	8.17538	6.4857	1.60495	0.448034	0.24746	0.789488								26.1038	5.42925	4.69623	1.47198	0.454283	0.313438	0.805268
														26.5707	5.36432	4.50215	1.51707	0.420529	0.336965	0.770117								26.0901	6.08618	4.25956	1.81924	0.503943	0.427096	0.816238
																												13.016	9.32884	5.52036	2.15164	0.392438	0.389765	0.867288
																												11.2915	4.01608	4.38502	1.16611	0.346495	0.265931	0.666667
																												34.0755	6.37836	5.20113	1.56143	0.530679	0.300209	0.895082
																												28.2793	9.14742	5.00523	2.32694	0.661355	0.464901	0.897929
																												22.2398	10.9005	5.46303	2.54052	0.563323	0.465039	0.868203
																												15.0896	8.24795	6.66323	1.57605	0.33889	0.23653	0.724057
																												15.8527	9.90556	5.30705	2.37649	0.555623	0.4478	0.881543
																												22.1269	8.08181	4.66856	2.20412	0.415257	0.472121	0.767223
																												45.2852	10.2111	4.2171	3.08297	0.779367	0.731064	0.953629
																												23.4779	7.22054	4.32983	2.12329	0.554837	0.490385	0.826448
																												15.7751	6.77749	3.29455	2.61929	0.710091	0.795037	0.940257
																												18.7103	5.82074	4.69638	1.57806	0.369397	0.336017	0.704984
																												42.2174	6.06136	4.41781	1.74692	0.679245	0.395426	0.937943
																												28.8099	8.08563	5.61262	1.83425	0.536118	0.326808	0.818639
																												38.5649	5.21918	4.63992	1.43219	0.591631	0.308668	0.913436
																												39.7259	12.7128	5.27838	3.06655	0.622145	0.580965	0.889141
																												27.3881	5.14661	4.28344	1.52981	0.592875	0.357146	0.935115
																												30.596	4.72266	4.03321	1.49089	0.523082	0.369653	0.809493
																												36.0875	6.02698	4.5204	1.69759	0.564995	0.375539	0.844754
																												31.153	7.45352	3.85453	2.46207	0.603255	0.638745	0.893851
																												52.911	3.94733	3.06217	1.64129	0.814111	0.535988	0.939332
																												15.8597	6.27333	4.17617	1.91263	0.643468	0.457987	0.873206
																												13.5857	8.22694	4.93461	2.12273	0.569319	0.430172	0.844954
																												17.1155	9.64202	5.14641	2.38547	0.727733	0.463522	0.918167
																												25.4676	6.74312	5.26333	1.63121	0.550993	0.30992	0.871852
[truncated: 27 more columns]
